# Supplementary material for: Next generation plasma proteome profiling of COVID-19 patients with mild to moderate symptoms
Source: eBioMedicine. 2021 Nov 27;74:103723. doi: 10.1016/j.ebiom.2021.103723 (PMC8626206; doi:10.1016/j.ebiom.2021.103723)
Supplement: Supplementary file 3 [file mmc3.xlsx]

## Sheet: Sheet1
Table S1 Baseline demographics of the study population
Characteristics	Study group (n=50)
Age, years	36.5 (19-66)
Gender
Male	33 (66%)
Female	17 (34%)
Body-mass index, kg/m2	27.1 (18.8-37.8)
Hypertension	1 (2%)
Diabetes Mellitus	3 (6%)
SPO2 (%)	97.2 (91-99)
Symptoms
Fever	13 (26%)
Cough	17 (34%)
Breathing issues	2 (4%)
Tiredness	28 (56%)
Muscle or joint pain	31 (62%)
Headache	21 (42%)
Smell or taste disorder	14 (28%)
Sore throat	14 (28%)
Nausea or vomiting	4 (8%)
Diarrhea	2 (4%)
