# Supplementary material for: Next generation plasma proteome profiling of COVID-19 patients with mild to moderate symptoms
Source: eBioMedicine. 2021 Nov 27;74:103723. doi: 10.1016/j.ebiom.2021.103723 (PMC8626206; doi:10.1016/j.ebiom.2021.103723)
Supplement: Supplementary file 4 [file mmc4.xlsx]

## Sheet: Sheet1
Table S2. Description of the COVID-19 patients
Subject ID	Gender	Age	BMI	SPO2(%)	Symptome positive days	Fever	Cough	Breathing issues	Tiredness	Muscle/Joint pain	Headache	Smell and taste disorder	Sour throat	Nausea/vomiting	Diarrhea
1	f	29	26.1719	99	6	0	0	0	0	0	0	1	0	0	0
2	m	25	21.2665	99	11	0	0	0	0	1	0	0	0	0	0
3	m	21	23.4568	98	14	0	0	0	0	1	0	0	0	0	0
4	f	39	28.3266	97	7	0	0	0	0	0	0	1	0	0	0
5	m	25	23.4075	98	5	0	1	0	1	0	0	1	0	0	0
6	m	50	26.9896	99	3	0	0	0	1	0	1	1	0	0	0
7	f	22	18.9866	99	8	0	0	0	0	1	1	0	0	1	0
8	f	21	24.6548	97	5	1	1	0	0	0	0	0	0	0	0
9	m	46	29.321	98	9	0	0	0	1	1	0	1	0	0	0
10	m	50	24.1115	95	10	0	0	0	0	0	1	0	1	0	0
11	f	47	33.91	97	12	0	0	0	0	1	0	1	1	0	0
12	m	29	28.0763	97	11	0	1	0	0	0	0	1	0	0	0
13	m	31	37.2428	97	9	0	0	0	1	1	0	0	0	0	0
14	m	44	25.6055	98	6	0	1	0	0	1	0	0	1	0	0
15	f	27	26.6667	96	7	0	0	0	1	1	1	1	0	0	0
16	m	27	21.1073	98	7	0	1	0	0	0	1	1	0	0	0
17	f	41	24.0055	98	8	0	0	0	0	1	0	0	1	0	0
18	m	34	29.0006	98	7	0	0	0	1	1	0	0	1	0	0
19	m	28	24.0741	97	9	0	0	0	1	1	1	0	0	0	0
20	m	36	37.7712	97	8	0	0	1	1	0	0	0	0	0	0
21	f	36	23.6244	99	5	0	0	0	1	1	1	0	0	0	0
22	f	22	29.3848	96	14	0	1	0	1	1	0	1	0	0	0
23	m	48	28.4055	97	14	0	1	0	0	0	1	0	1	0	0
24	f	58	32.4662	95	3	0	0	0	1	1	0	0	0	0	0
25	m	49	25.6312	98	8	0	0	0	0	1	1	0	0	0	0
26	m	60	20.2449	97	7	0	0	0	1	1	1	0	0	0	0
27	m	36	27.6361	99	2	0	1	0	0	1	1	0	0	1	1
28	m	20	21.7982	97	11	0	0	0	1	1	1	1	1	0	0
29	f	30	33.2031	97	7	0	1	0	1	1	1	0	0	0	0
30	m	32	33.8972	95	8	0	0	1	1	0	1	1	0	0	0
31	f	30	19.8141	98	9	0	0	0	1	1	1	0	1	0	0
32	f	21	18.75	96	7	1	1	0	0	0	1	0	1	0	0
33	f	36	32.0291	97	5	0	1	0	1	1	0	0	0	0	0
34	f	32	30.4878	97	5	1	0	0	1	0	1	0	0	0	1
35	m	33	25.5102	97	9	1	1	0	1	1	1	1	0	0	0
36	m	43	29.7458	97	6	1	0	0	0	1	0	1	0	0	0
37	m	40	24.6181	97	7	1	0	0	0	1	0	1	0	1	0
38	f	19	19.5312	98	14	1	1	0	0	1	1	0	0	1	0
39	m	39	25.2493	97	7	1	1	0	1	1	0	0	0	0	0
40	m	31	21.2245	95	5	1	1	0	1	0	1	0	0	0	0
41	f	33	27.8852	97	7	0	0	0	1	1	0	0	0	0	0
42	m	43	27.102	97	8	1	1	0	1	0	0	0	0	0	0
43	m	38	36.0854	95	6	1	0	0	1	1	1	0	0	0	0
44	m	37	36.7902	99	14	0	0	0	1	1	0	0	1	0	0
45	m	19	27.6817	97	1	0	0	0	0	0	0	0	1	0	0
46	m	58	30.111	97	1	1	0	0	1	1	0	0	1	0	0
47	m	34	29.7265	98	4	1	1	0	1	1	0	0	1	0	0
48	m	58	28.0102	95	8	0	0	0	0	0	0	0	1	0	0
49	m	66	25.3934	96	3	0	1	0	1	1	0	0	0	0	0
50	m	53	30.0947	96	6	1	1	0	1	0	0	0	0	0	0
