# Supplementary material for: Next generation plasma proteome profiling of COVID-19 patients with mild to moderate symptoms
Source: eBioMedicine. 2021 Nov 27;74:103723. doi: 10.1016/j.ebiom.2021.103723 (PMC8626206; doi:10.1016/j.ebiom.2021.103723)
Supplement: Supplementary file 5 [file mmc5.xlsx]

## Sheet: Sheet1
Table S3. Full list of the analyzed plasma proteins
Protein	Uniprot ID	Full name
DECR1	Q16698	2,4-dienoyl-CoA reductase, mitochondrial
DNPH1	O43598	2'-deoxynucleoside 5'-phosphate N-hydrolase 1
PSMD9	O00233	26S proteasome non-ATPase regulatory subunit 9
ACAA1	P09110	3-ketoacyl-CoA thiolase, peroxisomal
MRPL46	Q9H2W6	39S ribosomal protein L46, mitochondrial
PRKAB1	Q9Y478	5'-AMP-activated protein kinase subunit beta-1
NT5E	P21589	5'-nucleotidase
PFKFB2	O60825	6-phosphofructo-2-kinase/fructose-2,6-bisphosphatase 2
PTS	Q03393	6-pyruvoyl tetrahydrobiopterin synthase
ADAMTS13	Q76LX8	A disintegrin and metalloproteinase with thrombospondin motifs 13
ADAMTS15	Q8TE58	A disintegrin and metalloproteinase with thrombospondin motifs 15
ADAMTS16	Q8TE57	A disintegrin and metalloproteinase with thrombospondin motifs 16
ADAMTS8	Q9UP79	A disintegrin and metalloproteinase with thrombospondin motifs 8
SMPDL3A	Q92484	Acid sphingomyelinase-like phosphodiesterase 3a
ACTA2	P62736	Actin, aortic smooth muscle
DBI	P07108	Acyl-CoA-binding protein
APRT	P07741	Adenine phosphoribosyltransferase
ADA	P00813	Adenosine deaminase
ADA2	Q9NZK5	Adenosine deaminase 2
AHCY	P23526	Adenosylhomocysteinase
AK1	P00568	Adenylate kinase isoenzyme 1
ADGRB3	O60242	Adhesion G protein-coupled receptor B3
ADGRE2	Q9UHX3	Adhesion G protein-coupled receptor E2
ADGRG1	Q9Y653	Adhesion G-protein coupled receptor G1
ADGRG2	Q8IZP9	Adhesion G-protein coupled receptor G2
ADM	P35318	Pro-adrenomedullin
CD38	P28907	ADP-ribosyl cyclase/cyclic ADP-ribose hydrolase 1
BST1	Q10588	ADP-ribosyl cyclase/cyclic ADP-ribose hydrolase 2
GGA1	Q9UJY5	ADP-ribosylation factor-binding protein GGA1
NUDT5	Q9UKK9	ADP-sugar pyrophosphatase
AGER	Q15109	Advanced glycosylation end product-specific receptor
ACAN	P16112	Aggrecan core protein
AGRP	O00253	Agouti-related protein
AGRN	O00468	Agrin
AARSD1	Q9BTE6	Alanyl-tRNA editing protein Aarsd1
ALDH3A1	P30838	Aldehyde dehydrogenase, dimeric NADP-preferring
AKR1B1	P15121	Aldo-keto reductase family 1 member B1
AKR1C4	P17516	Aldo-keto reductase family 1 member C4
ALPP	P05187	Alkaline phosphatase, placental type
ADH4	P08319	All-trans-retinol dehydrogenase [NAD
MILR1	Q7Z6M3	Allergin-1
AIF1	P55008	Allograft inflammatory factor 1
FUT8	Q9BYC5	Alpha-
LRPAP1	P30533	Alpha-2-macroglobulin receptor-associated protein
ACTN4	O43707	Alpha-actinin-4
AMY2B	P19961	Alpha-amylase 2B
ENO1	P06733	Alpha-enolase
AFP	P02771	Alpha-fetoprotein
AHSP	Q9NZD4	Alpha-hemoglobin-stabilizing protein
IDUA	P35475	Alpha-L-iduronidase
TXLNA	P40222	Alpha-taxilin
AMBN	Q9NP70	Ameloblastin
AOC1	P19801	Amiloride-sensitive amine oxidase [copper-containing]
ACY1	Q03154	Aminoacylase-1
ANPEP	P15144	Aminopeptidase N
AREG	P15514	Amphiregulin
AMIGO2	Q86SJ2	Amphoterin-induced protein 2
APBB1IP	Q7Z5R6	Amyloid beta A4 precursor protein-binding family B member 1-interacting protein
APP	P05067	Amyloid-beta precursor protein
APLP1	P51693	Amyloid-like protein 1
CIAPIN1	Q6FI81	Anamorsin
ANG	P03950	Angiogenin
ANGPT1	Q15389	Angiopoietin-1
TEK	Q02763	Angiopoietin-1 receptor
ANGPT2	O15123	Angiopoietin-2
ANGPTL1	O95841	Angiopoietin-related protein 1
ANGPTL2	Q9UKU9	Angiopoietin-related protein 2
ANGPTL3	Q9Y5C1	Angiopoietin-related protein 3
ANGPTL4	Q9BY76	Angiopoietin-related protein 4
ANGPTL7	O43827	Angiopoietin-related protein 7
ACE2	Q9BYF1	Angiotensin-converting enzyme 2
ANKRD54	Q6NXT1	Ankyrin repeat domain-containing protein 54
ANXA10	Q9UJ72	Annexin A10
ANXA11	P50995	Annexin A11
ANXA3	P12429	Annexin A3
ANXA4	P09525	Annexin A4
ANXA5	P08758	Annexin A5
AGR2	O95994	Anterior gradient protein 2 homolog
AGR3	Q8TD06	Anterior gradient protein 3
DDX58	O95786	Antiviral innate immune response receptor RIG-I
APEX1	P27695	DNA-(apurinic or apyrimidinic site) endonuclease
APOM	O95445	Apolipoprotein M
BAX	Q07812	Apoptosis regulator BAX
AIFM1	O95831	Apoptosis-inducing factor 1, mitochondrial
GHRL	Q9UBU3	Appetite-regulating hormone
ARG1	P05089	Arginase-1
DDC	P20711	Aromatic-L-amino-acid decarboxylase
ARTN	Q5T4W7	Artemin
ARNT	P27540	Aryl hydrocarbon receptor nuclear translocator
ARSA	P15289	Arylsulfatase A
ARSB	P15848	Arylsulfatase B
ASGR1	P07306	Asialoglycoprotein receptor 1
DARS1	P14868	Aspartate--tRNA ligase, cytoplasmic
ARID4B	Q4LE39	AT-rich interactive domain-containing protein 4B
ATXN10	Q9UBB4	Ataxin-10
ATP5PO	P48047	ATP synthase subunit O, mitochondrial
CLPP	Q16740	ATP-dependent Clp protease proteolytic subunit, mitochondrial
ATP5IF1	Q9UII2	ATPase inhibitor, mitochondrial
AXIN1	O15169	Axin-1
AZU1	P20160	Azurocidin
CD79B	P40259	B-cell antigen receptor complex-associated protein beta chain
CD22	P20273	B-cell receptor CD22
BANK1	Q8NDB2	B-cell scaffold protein with ankyrin repeats
BIRC2	Q13490	Baculoviral IAP repeat-containing protein 2
BAG3	O95817	BAG family molecular chaperone regulator 3
BCAM	P50895	Basal cell adhesion molecule
HSPG2	P98160	Basement membrane-specific heparan sulfate proteoglycan core protein
BSG	P35613	Basigin
BCL2L11	O43521-2	Bcl-2-like protein 11, Isoform BimL
NTRK2	Q16620	BDNF/NT-3 growth factors receptor
GCNT1	Q02742	Beta-1,3-galactosyl-O-glycosyl-glycoprotein beta-1,6-N-acetylglucosaminyltransferase
B4GALT1	P15291	Beta-1,4-galactosyltransferase 1
B4GAT1	O43505	Beta-1,4-glucuronyltransferase 1
APOH	P02749	Beta-2-glycoprotein 1
CNDP1	Q96KN2	Beta-Ala-His dipeptidase
DEFB4A_DEFB4B	O15263	Beta-defensin 4A
GLB1	P16278	Beta-galactosidase
ST6GAL1	P15907	Beta-galactoside alpha-2,6-sialyltransferase 1
GUSB	P08236	Beta-glucuronidase
KLB	Q86Z14	Beta-klotho
MSMB	P08118	Beta-microseminoprotein
NGF	P01138	Beta-nerve growth factor
BID	P55957	BH3-interacting domain death agonist
EPHX2	P34913	Bifunctional epoxide hydrolase 2 [Includes: Cytosolic epoxide hydrolase 2
GNE	Q9Y223	Bifunctional UDP-N-acetylglucosamine 2-epimerase/N-acetylmannosamine kinase
BGN	P21810	Biglycan
SULT2A1	Q06520	Bile salt sulfotransferase
BLMH	Q13867	Bleomycin hydrolase
BAMBI	Q13145	BMP and activin membrane-bound inhibitor homolog
BST2	Q10589	Bone marrow stromal antigen 2
BMP4	P12644	Bone morphogenetic protein 4
BMP6	P22004	Bone morphogenetic protein 6
BPIFB1	Q8TDL5	BPI fold-containing family B member 1
BAIAP2	Q9UQB8	Brain-specific angiogenesis inhibitor 1-associated protein 2
BCR	P11274	Breakpoint cluster region protein
BCAN	Q96GW7	Brevican core protein
BIN2	Q9UBW5	Bridging integrator 2
VWC2	Q2TAL6	Brorin
BOC	Q9BWV1	Brother of CDO
BTN2A1	Q7KYR7	Butyrophilin subfamily 2 member A1
BTN3A2	P78410	Butyrophilin subfamily 3 member A2
CCL13	Q99616	C-C motif chemokine 13
CCL14	Q16627	C-C motif chemokine 14
CCL15	Q16663	C-C motif chemokine 15
CCL16	O15467	C-C motif chemokine 16
CCL17	Q92583	C-C motif chemokine 17
CCL18	P55774	C-C motif chemokine 18
CCL19	Q99731	C-C motif chemokine 19
CCL2	P13500	C-C motif chemokine 2
CCL20	P78556	C-C motif chemokine 20
CCL21	O00585	C-C motif chemokine 21
CCL22	O00626	C-C motif chemokine 22
CCL23	P55773	C-C motif chemokine 23
CCL24	O00175	C-C motif chemokine 24
CCL25	O15444	C-C motif chemokine 25
CCL26	Q9Y258	C-C motif chemokine 26
CCL27	Q9Y4X3	C-C motif chemokine 27
CCL28	Q9NRJ3	C-C motif chemokine 28
CCL3	P10147	C-C motif chemokine 3
CCL4	P13236	C-C motif chemokine 4
CCL5	P13501	C-C motif chemokine 5
CCL7	P80098	C-C motif chemokine 7
CCL8	P80075	C-C motif chemokine 8
CLEC1A	Q8NC01	C-type lectin domain family 1 member A
CLEC1B	Q9P126	C-type lectin domain family 1 member B
CLEC10A	Q8IUN9	C-type lectin domain family 10 member A
CLEC11A	Q9Y240	C-type lectin domain family 11 member A
CLEC14A	Q86T13	C-type lectin domain family 14 member A
CLEC4A	Q9UMR7	C-type lectin domain family 4 member A
CLEC4C	Q8WTT0	C-type lectin domain family 4 member C
CLEC4D	Q8WXI8	C-type lectin domain family 4 member D
CLEC4G	Q6UXB4	C-type lectin domain family 4 member G
CD207	Q9UJ71	C-type lectin domain family 4 member K
CLEC5A	Q9NY25	C-type lectin domain family 5 member A
CLEC6A	Q6EIG7	C-type lectin domain family 6 member A
CLEC7A	Q9BXN2	C-type lectin domain family 7 member A
NPPC	P23582	C-type natriuretic peptide [Cleaved into: CNP-22; CNP-29; CNP-53]
CXCL10	P02778	C-X-C motif chemokine 10
CXCL11	O14625	C-X-C motif chemokine 11
CXCL13	O43927	C-X-C motif chemokine 13
CXCL14	O95715	C-X-C motif chemokine 14
CXCL16	Q9H2A7	C-X-C motif chemokine 16
CXCL17	Q6UXB2	C-X-C motif chemokine 17
CXCL3	P19876	C-X-C motif chemokine 3
CXCL5	P42830	C-X-C motif chemokine 5
CXCL6	P80162	C-X-C motif chemokine 6
CXCL9	Q07325	C-X-C motif chemokine 9
C4BPB	P20851	C4b-binding protein beta chain
CDH1	P12830	Cadherin-1
CDH15	P55291	Cadherin-15
CDH17	Q12864	Cadherin-17
CDH2	P19022	Cadherin-2
CDH3	P22223	Cadherin-3
CDH5	P33151	Cadherin-5
CDH6	P55285	Cadherin-6
CDHR1	Q96JP9	Cadherin-related family member 1
CDHR2	Q9BYE9	Cadherin-related family member 2
CDHR5	Q9HBB8	Cadherin-related family member 5
CALB1	P05937	Calbindin
PPP3R1	P63098	Calcineurin subunit B type 1
CALCA	P01258	Calcitonin [Cleaved into: Calcitonin; Katacalcin
CALCOCO1	Q9P1Z2	Calcium-binding and coiled-coil domain-containing protein 1
CARHSP1	Q9Y2V2	Calcium-regulated heat-stable protein 1
CAMKK1	Q8N5S9	Calcium/calmodulin-dependent protein kinase kinase 1
CALB2	P22676	Calretinin
CLSTN1	O94985	Calsyntenin-1
CLSTN2	Q9H4D0	Calsyntenin-2
PRKAR1A	P10644	cAMP-dependent protein kinase type I-alpha regulatory subunit
CLIP2	Q9UDT6	CAP-Gly domain-containing linker protein 2
CA1	P00915	Carbonic anhydrase 1
CA12	O43570	Carbonic anhydrase 12
CA13	Q8N1Q1	Carbonic anhydrase 13
CA14	Q9ULX7	Carbonic anhydrase 14
CA2	P00918	Carbonic anhydrase 2
CA3	P07451	Carbonic anhydrase 3
CA4	P22748	Carbonic anhydrase 4
CA5A	P35218	Carbonic anhydrase 5A, mitochondrial
CA6	P23280	Carbonic anhydrase 6
CA9	Q16790	Carbonic anhydrase 9
CA11	O75493	Carbonic anhydrase-related protein 11
CES3	Q6UWW8	Carboxylesterase 3
CPA1	P15085	Carboxypeptidase A1
CPA2	P48052	Carboxypeptidase A2
CPB1	P15086	Carboxypeptidase B
CPE	P16870	Carboxypeptidase E
CPM	P14384	Carboxypeptidase M
CEACAM1	P13688	Carcinoembryonic antigen-related cell adhesion molecule 1
CEACAM21	Q3KPI0	Carcinoembryonic antigen-related cell adhesion molecule 21
CEACAM3	P40198	Carcinoembryonic antigen-related cell adhesion molecule 3
CEACAM5	P06731	Carcinoembryonic antigen-related cell adhesion molecule 5
CEACAM8	P31997	Carcinoembryonic antigen-related cell adhesion molecule 8
CTF1	Q16619	Cardiotrophin-1
CRTAC1	Q9NQ79	Cartilage acidic protein 1
COMP	P49747	Cartilage oligomeric matrix protein
CASP1	P29466	Caspase-1
CASP10	Q92851	Caspase-10
CASP2	P42575	Caspase-2
CASP3	P42574	Caspase-3
CASP8	Q14790	Caspase-8
COMT	P21964	Catechol O-methyltransferase
CTSB	P07858	Cathepsin B
CTSD	P07339	Cathepsin D
CTSF	Q9UBX1	Cathepsin F
CTSL	P07711	Cathepsin L1
CTSV	O60911	Cathepsin L2
CTSO	P43234	Cathepsin O
CTSS	P25774	Cathepsin S
CTSZ	Q9UBR2	Cathepsin Z
IGF2R	P11717	Cation-independent mannose-6-phosphate receptor
CEBPB	P17676	CCAAT/enhancer-binding protein beta
CCN1	O00622	CCN family member 1
CCN2	P29279	CCN family member 2
CCN3	P48745	CCN family member 3
CD109	Q6YHK3	CD109 antigen
CD160	O95971	CD160 antigen
ALCAM	Q13740	CD166 antigen
CD177	Q8N6Q3	CD177 antigen
CD2AP	Q9Y5K6	CD2-associated protein
CD209	Q9NNX6	CD209 antigen
CD27	P26842	CD27 antigen
CD276	Q5ZPR3	CD276 antigen
CD302	Q8IX05	CD302 antigen
CD40LG	P29965	CD40 ligand
CD48	P09326	CD48 antigen
CD59	P13987	CD59 glycoprotein
CD63	P08962	CD63 antigen
CD70	P32970	CD70 antigen
CD83	Q01151	CD83 antigen
ADGRE5	P48960	Adhesion G protein-coupled receptor E5
CD99	P14209	CD99 antigen
CD99L2	Q8TCZ2	CD99 antigen-like protein 2
CDON	Q4KMG0	Cell adhesion molecule-related/down-regulated by oncogenes
CDC27	P30260	Cell division cycle protein 27 homolog
CGREF1	Q99674	Cell growth regulator with EF hand domain protein 1
LYAR	Q9NX58	Cell growth-regulating nucleolar protein
GPA33	Q99795	Cell surface A33 antigen
CD200R1	Q8TD46	Cell surface glycoprotein CD200 receptor 1
MCAM	P43121	Cell surface glycoprotein MUC18
TP53	P04637	Cellular tumor antigen p53
CETN2	P41208	Centrin-2
CEP164	Q9UPV0	Centrosomal protein of 164 kDa
CEP85	Q6P2H3	Centrosomal protein of 85 kDa
CERT	Q9Y5P4	Ceramide transfer protein
CBLN4	Q9NTU7	Cerebellin-4
CDNF	Q49AH0	Cerebral dopamine neurotrophic factor
CHMP1A	Q9HD42	Charged multivesicular body protein 1a
TAFA5	Q7Z5A7	Chemokine-like protein TAFA-5
CHI3L1	P36222	Chitinase-3-like protein 1
CHIT1	Q13231	Chitotriosidase-1
CHRDL1	Q9BU40	Chordin-like protein 1
CHRDL2	Q6WN34	Chordin-like protein 2
CTRC	Q99895	Chymotrypsin-C
CELA3A	P09093	Chymotrypsin-like elastase family member 3A
CTRB1	P17538	Chymotrypsinogen B
CLSPN	Q9HAW4	Claspin
CLTA	P09496	Clathrin light chain A
CLUL1	Q15846	Clusterin-like protein 1
ST3GAL1	Q11201	CMP-N-acetylneuraminate-beta-galactosamide-alpha-2,3-sialyltransferase 1
CD300LF	Q8TDQ1	CMRF35-like molecule 1
CD300E	Q496F6	CMRF35-like molecule 2
CD300C	Q08708	CMRF35-like molecule 6
CD300LG	Q6UXG3	CMRF35-like molecule 9
F9	P00740	Coagulation factor IX
F7	P08709	Coagulation factor VII
COPE	O14579	Coatomer subunit epsilon
CBLIF	P27352	Cobalamin binding intrinsic factor
CES2	O00748	Cocaine esterase
CC2D1A	Q6P1N0	Coiled-coil and C2 domain-containing protein 1A
CCDC80	Q76M96	Coiled-coil domain-containing protein 80
CLPS	P04118	Colipase
COL1A1	P02452	Collagen alpha-1
COL4A1	P02462	Collagen alpha-1
COL9A1	P20849	Collagen alpha-1
COL18A1	P39060	Collagen alpha-1
COL6A3	P12111	Collagen alpha-3
MMP13	P45452	Collagenase 3
COLEC12	Q5KU26	Collectin-12
C1QA	P02745	Complement C1q subcomponent subunit A
C1QTNF1	Q9BXJ1	Complement C1q tumor necrosis factor-related protein 1
C2	P06681	Complement C2
CD93	Q9NPY3	Complement component C1q receptor
CD55	P08174	Complement decay-accelerating factor
CR2	P20023	Complement receptor type 2
CRX	O43186	Cone-rod homeobox protein
CNST	Q6PJW8	Consortin
CNTN1	Q12860	Contactin-1
CNTN2	Q02246	Contactin-2
CNTN3	Q9P232	Contactin-3
CNTN4	Q8IWV2	Contactin-4
CNTN5	O94779	Contactin-5
CNTNAP2	Q9UHC6	Contactin-associated protein-like 2
CCS	O14618	Copper chaperone for superoxide dismutase
ATOX1	O00244	Copper transport protein ATOX1
CDSN	Q15517	Corneodesmosin
CRNN	Q9UBG3	Cornulin
CORO1A	P31146	Coronin-1A
CRH	P06850	Corticoliberin
HSD11B1	P28845	Corticosteroid 11-beta-dehydrogenase isozyme 1
CRHR1	P34998	Corticotropin-releasing factor receptor 1
CRHBP	P24387	Corticotropin-releasing factor-binding protein
CXADR	P78310	Coxsackievirus and adenovirus receptor
CKMT1A_CKMT1B	P12532	Creatine kinase U-type, mitochondrial
CRKL	P46109	Crk-like protein
CFC1	P0CG37	Cryptic protein
CDCP1	Q9H5V8	CUB domain-containing protein 1
CLMP	Q9H6B4	CXADR-like membrane protein
ATF2	P15336	Cyclic AMP-dependent transcription factor ATF-2
CDKN2D	P55273	Cyclin-dependent kinase 4 inhibitor D
CDKN1A	P38936	Cyclin-dependent kinase inhibitor 1
CSTB	P04080	Cystatin-B
CST3	P01034	Cystatin-C
CST5	P28325	Cystatin-D
CST7	O76096	Cystatin-F
CST6	Q15828	Cystatin-M
ATG4A	Q8WYN0	Cysteine protease ATG4A
CRIM1	Q9NZV1	Cysteine-rich motor neuron 1 protein
CRIP2	P52943	Cysteine-rich protein 2
CRISP2	P16562	Cysteine-rich secretory protein 2
COX5B	P10606	Cytochrome c oxidase subunit 5B, mitochondrial
CRLF1	O75462	Cytokine receptor-like factor 1
NCK2	O43639	Cytoplasmic protein NCK2
CKAP4	Q07065	Cytoskeleton-associated protein 4
LAP3	P28838	Cytosol aminopeptidase
NT5C3A	Q9H0P0	Cytosolic 5'-nucleotidase 3A
PLA2G4A	P47712	Cytosolic phospholipase A2
CRTAM	O95727	Cytotoxic and regulatory T-cell molecule
DCTPP1	Q9H773	dCTP pyrophosphatase 1
CRADD	P78560	Death domain-containing protein CRADD
DCN	P07585	Decorin
DNER	Q8NFT8	Delta and Notch-like epidermal growth factor-related receptor
LBR	Q14739	Delta-14-SR
DLL1	O00548	Delta-like protein 1
DPT	Q07507	Dermatopontin
DSC2	Q02487	Desmocollin-2
DSG2	Q14126	Desmoglein-2
DSG3	P32926	Desmoglein-3
DSG4	Q86SJ6	Desmoglein-4
DRG2	P55039	Developmentally-regulated GTP-binding protein 2
DIABLO	Q9NR28	Diablo homolog, mitochondrial
DGKZ	Q13574	Diacylglycerol kinase zeta
NUDT2	P50583	Diadenosine tetraphosphatase
DKKL1	Q9UK85	Dickkopf-like protein 1
DKK1	O94907	Dickkopf-related protein 1
DKK3	Q9UBP4	Dickkopf-related protein 3
DKK4	Q9UBT3	Dickkopf-related protein 4
QDPR	P09417	Dihydropteridine reductase
DDAH1	O94760	Dimethylarginine dimethylaminohydrolase 1
FHIT	P49789	Dinucleosidetriphosphatase
DPEP1	P16444	Dipeptidase 1
DPEP2	Q9H4A9	Dipeptidase 2
DPP6	P42658	Dipeptidyl aminopeptidase-like protein 6
CTSC	P53634	Dipeptidyl peptidase 1
DPP7	Q9UHL4	Dipeptidyl peptidase 2
DPP4	P27487	Dipeptidyl peptidase 4
DAB2	P98082	Disabled homolog 2
DCBLD2	Q96PD2	Discoidin, CUB and LCCL domain-containing protein 2
ADAM15	Q13444	Disintegrin and metalloproteinase domain-containing protein 15
ADAM22	Q9P0K1	Disintegrin and metalloproteinase domain-containing protein 22
ADAM23	O75077	Disintegrin and metalloproteinase domain-containing protein 23
ADAM8	P78325	Disintegrin and metalloproteinase domain-containing protein 8
DFFA	O00273	DNA fragmentation factor subunit alpha
XRCC4	Q13426	DNA repair protein XRCC4
POLR2F	P61218	DNA-directed RNA polymerases I, II, and III subunit RPABC2
DNAJA2	O60884	DnaJ homolog subfamily A member 2
DNAJB1	P25685	DnaJ homolog subfamily B member 1
DNAJB8	Q8NHS0	DnaJ homolog subfamily B member 8
DOK2	O60496	Docking protein 2
DRAXIN	Q8NBI3	Draxin
DBNL	Q9UJU6	Drebrin-like protein
DAPP1	Q9UN19	Dual adapter for phosphotyrosine and 3-phosphotyrosine and 3-phosphoinositide
DUOX2	Q9NRD8	Dual oxidase 2
MAP2K6	P52564	Dual specificity mitogen-activated protein kinase kinase 6
DUSP3	P51452	Dual specificity protein phosphatase 3
DCTN1	Q14203	Dynactin subunit 1
DCTN2	Q13561	Dynactin subunit 2
DCTN6	O00399	Dynactin subunit 6
DNMBP	Q6XZF7	Dynamin-binding protein
DAG1	Q14118	Dystroglycan
SELE	P16581	E-selectin
AMFR	Q9UKV5	E3 ubiquitin-protein ligase AMFR
RNF41	Q9H4P4	E3 ubiquitin-protein ligase NRDP1
TRIM21	P19474	E3 ubiquitin-protein ligase TRIM21
MAEA	Q7L5Y9	E3 ubiquitin-protein transferase MAEA
CD69	Q07108	Early activation antigen CD69
ART3	Q13508	Ecto-ADP-ribosyltransferase 3
ENTPD2	Q9Y5L3	Ectonucleoside triphosphate diphosphohydrolase 2
ENTPD5	O75356	Ectonucleoside triphosphate diphosphohydrolase 5
ENTPD6	O75354	Ectonucleoside triphosphate diphosphohydrolase 6
ENPP2	Q13822	Ectonucleotide pyrophosphatase/phosphodiesterase family member 2
ENPP5	Q9UJA9	Ectonucleotide pyrophosphatase/phosphodiesterase family member 5
ENPP7	Q6UWV6	Ectonucleotide pyrophosphatase/phosphodiesterase family member 7
CRACR2A	Q9BSW2	EF-hand calcium-binding domain-containing protein 4B
EFEMP1	Q12805	EGF-containing fibulin-like extracellular matrix protein 1
EDIL3	O43854	EGF-like repeat and discoidin I-like domain-containing protein 3
EGLN1	Q9GZT9	Egl nine homolog 1
PI3	P19957	Elafin
ELOA	Q14241	Elongin-A
ENG	P17813	Endoglin
ERP44	Q9BS26	Endoplasmic reticulum resident protein 44
HSP90B1	P14625	Endoplasmin
LACTB2	Q53H82	Endoribonuclease LACTB2
ESAM	Q96AP7	Endothelial cell-selective adhesion molecule
ESM1	Q9NQ30	Endothelial cell-specific molecule 1
ECE1	P42892	Endothelin-converting enzyme 1
TMPRSS15	P98073	Enteropeptidase
RNASE3	P12724	Eosinophil cationic protein
CCL11	P51671	Eotaxin
EPHA1	P21709	Ephrin type-A receptor 1
EPHA10	Q5JZY3	Ephrin type-A receptor 10
EPHA2	P29317	Ephrin type-A receptor 2
EPHB4	P54760	Ephrin type-B receptor 4
EPHB6	O15197	Ephrin type-B receptor 6
EFNA1	P20827	Ephrin-A1
EFNA4	P52798	Ephrin-A4
EGFR	P00533	Epidermal growth factor receptor
EPS8L2	Q9H6S3	Epidermal growth factor receptor kinase substrate 8-like protein 2
EGFL7	Q9UHF1	Epidermal growth factor-like protein 7
EPCAM	P16422	Epithelial cell adhesion molecule
DDR1	Q08345	Epithelial discoidin domain-containing receptor 1
ERBIN	Q96RT1	Erbin
EPO	P01588	Erythropoietin
EIF4G1	Q04637	Eukaryotic translation initiation factor 4 gamma 1
EIF4B	P23588	Eukaryotic translation initiation factor 4B
EIF4EBP1	Q13541	Eukaryotic translation initiation factor 4E-binding protein 1
EIF5A	P63241	Eukaryotic translation initiation factor 5A-1
EZR	P15311	Ezrin
TBL1X	O60907	F-box-like/WD repeat-containing protein TBL1X
GFER	P55789	FAD-linked sulfhydryl oxidase ALR
FADD	Q13158	FAS-associated death domain protein
FABP5	Q01469	Fatty acid-binding protein 5
FABP9	Q0Z7S8	Fatty acid-binding protein 9
FABP4	P15090	Fatty acid-binding protein, adipocyte
FABP2	P12104	Fatty acid-binding protein, intestinal
FABP1	P07148	Fatty acid-binding protein, liver
FCRLB	Q6BAA4	Fc receptor-like B
FCRL1	Q96LA6	Fc receptor-like protein 1
FCRL2	Q96LA5	Fc receptor-like protein 2
FCRL3	Q96P31	Fc receptor-like protein 3
FCRL5	Q96RD9	Fc receptor-like protein 5
FCRL6	Q6DN72	Fc receptor-like protein 6
FETUB	Q9UGM5	Fetuin-B
CEP43	O95684	Centrosomal protein 43
FGF19	O95750	Fibroblast growth factor 19
FGF2	P09038	Fibroblast growth factor 2
FGF21	Q9NSA1	Fibroblast growth factor 21
FGF23	Q9GZV9	Fibroblast growth factor 23
FGF5	P12034	Fibroblast growth factor 5
FGFR2	P21802	Fibroblast growth factor receptor 2
FGFBP1	Q14512	Fibroblast growth factor-binding protein 1
FCN2	Q15485	Ficolin-2
FEN1	P39748	Flap endonuclease 1
BLVRB	P30043	Flavin reductase
FLT3LG	P49771	Fms-related tyrosine kinase 3 ligand
FOLR1	P15328	Folate receptor alpha
FOLR2	P14207	Folate receptor beta
FOLR3	P41439	Folate receptor gamma
FST	P19883	Follistatin
FSTL3	O95633	Follistatin-related protein 3
FOXO1	Q12778	Forkhead box protein O1
FOXO3	O43524	Forkhead box protein O3
FMNL1	O95466	Formin-like protein 1
CX3CL1	P78423	Fractalkine
FXN	Q16595	Frataxin, mitochondrial
FLI1	Q01543	Friend leukemia integration 1 transcription factor
FBP1	P09467	Fructose-1,6-bisphosphatase 1
TIGAR	Q9NQ88	Fructose-2,6-bisphosphatase TIGAR
FURIN	P09958	Furin
FXYD5	Q96DB9	FXYD domain-containing ion transport regulator 5
FYB1	O15117	FYN-binding protein 1
GRK5	P34947	G protein-coupled receptor kinase 5
GPKOW	Q92917	G-patch domain and KOW motifs-containing protein
FUT3_FUT5	P21217_Q11128	Galactoside 3_5
GAL	P22466	Galanin peptides [Cleaved into: Galanin; Galanin message-associated peptide
LGALS1	P09382	Galectin-1
CLC	Q05315	Galectin-10
LGALS3	P17931	Galectin-3
LGALS4	P56470	Galectin-4
LGALS7_LGALS7B	P47929	Galectin-7
LGALS8	O00214	Galectin-8
LGALS9	O00182	Galectin-9
ENO2	P09104	Gamma-enolase
GGH	Q92820	Gamma-glutamyl hydrolase
GSAP	A4D1B5	Gamma-secretase-activating protein
SNCG	O76070	Gamma-synuclein
GKN1	Q9NS71	Gastrokine-1
FABP6	P51161	Gastrotropin
GFRA1	P56159	GDNF family receptor alpha-1
GFRA2	O00451	GDNF family receptor alpha-2
GFRA3	O60609	GDNF family receptor alpha-3
USO1	O60763	General vesicular transport factor p115
GDNF	P39905	Glial cell line-derived neurotrophic factor
GFAP	P14136	Glial fibrillary acidic protein
GCG	P01275	Pro-glucagon
GFOD2	Q3B7J2	Glucose-fructose oxidoreductase domain-containing protein 2
QPCT	Q16769	Glutaminyl-peptide cyclotransferase
GLRX	P35754	Glutaredoxin-1
GGT1	P19440	Glutathione hydrolase 1 proenzyme
GGT5	P36269	Glutathione hydrolase 5 proenzyme
GSTA1	P08263	Glutathione S-transferase A1
GSTA3	Q16772	Glutathione S-transferase A3
GSTP1	P09211	Glutathione S-transferase P
CHAC2	Q8WUX2	Glutathione-specific gamma-glutamylcyclotransferase 2
PAEP	P09466	Glycodelin
GYS1	P13807	Glycogen [starch] synthase, muscle
CGA	P01215	Glycoprotein hormones alpha chain
XG	P55808	Glycoprotein Xg
GLT8D2	Q9H1C3	Glycosyltransferase 8 domain-containing protein 2
GLOD4	Q9HC38	Glyoxalase domain-containing protein 4
GPC1	P35052	Glypican-1 [Cleaved into: Secreted glypican-1]
GPC5	P78333	Glypican-5 [Cleaved into: Secreted glypican-5]
GMPR	P36959	GMP reductase 1
GOPC	Q9HD26	Golgi-associated PDZ and coiled-coil motif-containing protein
CSF3	P09919	Granulocyte colony-stimulating factor
CSF2RA	P15509	Granulocyte-macrophage colony-stimulating factor receptor subunit alpha
GNLY	P22749	Granulysin
GZMA	P12544	Granzyme A
GZMB	P10144	Granzyme B
GZMH	P20718	Granzyme H
GRAP2	O75791	GRB2-related adapter protein 2
PLA2G10	O15496	Group 10 secretory phospholipase A2
PLA2G15	Q8NCC3	Phospholipase A2 group XV
GAS6	Q14393	Growth arrest-specific protein 6
GH2	P01242	Growth hormone variant
GHRHR	Q02643	Growth hormone-releasing hormone receptor
CXCL1	P09341	Growth-regulated alpha protein
GDF15	Q99988	Growth/differentiation factor 15
GDF2	Q9UK05	Growth/differentiation factor 2
MSTN	O14793	Growth/differentiation factor 8
GRPEL1	Q9HAV7	GrpE protein homolog 1, mitochondrial
GBP2	P32456	Guanylate-binding protein 2
GBP4	Q96PP9	Guanylate-binding protein 4
GUCA2A	Q02747	Guanylin
HSPA1A	P0DMV8	Heat shock 70 kDa protein 1A
HSPB1	P04792	Heat shock protein beta-1
HSPB6	O14558	Heat shock protein beta-6
HCLS1	P14317	Hematopoietic lineage cell-specific protein
CD34	P28906	Hematopoietic progenitor cell antigen CD34
HPGDS	O60760	Hematopoietic prostaglandin D synthase
HMOX1	P09601	Heme oxygenase 1
HMOX2	P30519	Heme oxygenase 2
HEBP1	Q9NRV9	Heme-binding protein 1
HBQ1	P09105	Hemoglobin subunit theta-1
HS3ST3B1	Q9Y662	Heparan sulfate glucosamine 3-O-sulfotransferase 3B1
HS6ST1	O60243	Heparan-sulfate 6-O-sulfotransferase 1
HAVCR1	Q96D42	Hepatitis A virus cellular receptor 1
HAVCR2	Q8TDQ0	Hepatitis A virus cellular receptor 2
HGF	P14210	Hepatocyte growth factor
MET	P08581	Hepatocyte growth factor receptor
HGS	O14964	Hepatocyte growth factor-regulated tyrosine kinase substrate
HDGF	P51858	Hepatoma-derived growth factor
HNRNPK	P61978	Heterogeneous nuclear ribonucleoprotein K
HK2	P52789	Hexokinase-2
HPCAL1	P37235	Hippocalcin-like protein 1
HNMT	P50135	Histamine N-methyltransferase
HARS1	P12081	Histidine--tRNA ligase, cytoplasmic
SETMAR	Q53H47	Histone-lysine N-methyltransferase SETMAR
HLA-E	P13747	HLA class I histocompatibility antigen, alpha chain E
CD74	P04233	HLA class II histocompatibility antigen gamma chain
HLA-DRA	P01903	HLA class II histocompatibility antigen, DR alpha chain
CDC37	Q16543	Hsp90 co-chaperone Cdc37
HYAL1	Q12794	Hyaluronidase-1
HAO1	Q9UJM8	Hydroxyacid oxidase 1
HAGH	Q16775	Hydroxyacylglutathione hydrolase, mitochondrial
HYOU1	Q9Y4L1	Hypoxia up-regulated protein 1
ICOSLG	O75144	ICOS ligand
IDS	P22304	Iduronate 2-sulfatase
FCAR	P24071	Immunoglobulin alpha Fc receptor
JCHAIN	P01591	Immunoglobulin J chain
ISLR2	Q6UXK2	Immunoglobulin superfamily containing leucine-rich repeat protein 2
IGSF3	O75054	Immunoglobulin superfamily member 3
IGSF8	Q969P0	Immunoglobulin superfamily member 8
SUMF2	Q8NBJ7	Inactive C-alpha-formylglycine-generating enzyme 2
DPP10	Q8N608	Inactive dipeptidyl peptidase 10
PAMR1	Q6UXH9	Inactive serine protease PAMR1
PTK7	Q13308	Inactive tyrosine-protein kinase 7
ROR1	Q01973	Inactive tyrosine-protein kinase transmembrane receptor ROR1
INHBC	P55103	Inhibin beta C chain
ING1	Q9UK53	Inhibitor of growth protein 1
IMPA1	P29218	Inositol monophosphatase 1
INPP1	P49441	Inositol polyphosphate 1-phosphatase
IGF1R	P08069	Insulin-like growth factor 1 receptor
IGFBP1	P08833	Insulin-like growth factor-binding protein 1
IGFBP2	P18065	Insulin-like growth factor-binding protein 2
IGFBP3	P17936	Insulin-like growth factor-binding protein 3
IGFBP4	P22692	Insulin-like growth factor-binding protein 4
IGFBP6	P24592	Insulin-like growth factor-binding protein 6
IGFBP7	Q16270	Insulin-like growth factor-binding protein 7
IGFBPL1	Q8WX77	Insulin-like growth factor-binding protein-like 1
ITM2A	O43736	Integral membrane protein 2A
ITGA11	Q9UKX5	Integrin alpha-11
ITGA5	P08648	Integrin alpha-5
ITGA6	P23229	Integrin alpha-6
ITGAM	P11215	Integrin alpha-M
ITGAV	P06756	Integrin alpha-V
ITGB1	P05556	Integrin beta-1
ITGB1BP1	O14713	Integrin beta-1-binding protein 1
ITGB1BP2	Q9UKP3	Integrin beta-1-binding protein 2
ITGB2	P05107	Integrin beta-2
ITGB5	P18084	Integrin beta-5
ITGB6	P18564	Integrin beta-6
ITGB7	P26010	Integrin beta-7
ILKAP	Q9H0C8	Integrin-linked kinase-associated serine/threonine phosphatase 2C
ITIH3	Q06033	Inter-alpha-trypsin inhibitor heavy chain H3
IPCEF1	Q8WWN9	Interactor protein for cytohesin exchange factors 1
ICAM1	P05362	Intercellular adhesion molecule 1
ICAM2	P13598	Intercellular adhesion molecule 2
ICAM3	P32942	Intercellular adhesion molecule 3
ICAM4	Q14773	Intercellular adhesion molecule 4
ICAM5	Q9UMF0	Intercellular adhesion molecule 5
IFNG	P01579	Interferon gamma
IFNGR1	P15260	Interferon gamma receptor 1
IFNGR2	P38484	Interferon gamma receptor 2
IFNLR1	Q8IU57	Interferon lambda receptor 1
IFNL1	Q8IU54	Interferon lambda-1
PRKRA	O75569	Interferon-inducible double-stranded RNA-dependent protein kinase activator A
IL1A	P01583	Interleukin-1 alpha
IL1B	P01584	Interleukin-1 beta
IL1RAP	Q9NPH3	Interleukin-1 receptor accessory protein
IL1RN	P18510	Interleukin-1 receptor antagonist protein
IL1R1	P14778	Interleukin-1 receptor type 1
IL1R2	P27930	Interleukin-1 receptor type 2
IRAK1	P51617	Interleukin-1 receptor-associated kinase 1
IRAK4	Q9NWZ3	Interleukin-1 receptor-associated kinase 4
IL1RL1	Q01638	Interleukin-1 receptor-like 1
IL1RL2	Q9HB29	Interleukin-1 receptor-like 2
IL10	P22301	Interleukin-10
IL10RA	Q13651	Interleukin-10 receptor subunit alpha
IL10RB	Q08334	Interleukin-10 receptor subunit beta
IL11	P20809	Interleukin-11
IL12A_IL12B	P29459_P29460	Interleukin-12
IL12RB1	P42701	Interleukin-12 receptor subunit beta-1
IL12B	P29460	Interleukin-12 subunit beta
IL13	P35225	Interleukin-13
IL13RA1	P78552	Interleukin-13 receptor subunit alpha-1
IL15	P40933	Interleukin-15
IL15RA	Q13261	Interleukin-15 receptor subunit alpha
IL17RA	Q96F46	Interleukin-17 receptor A
IL17RB	Q9NRM6	Interleukin-17 receptor B
IL17A	Q16552	Interleukin-17A
IL17C	Q9P0M4	Interleukin-17C
IL17D	Q8TAD2	Interleukin-17D
IL17F	Q96PD4	Interleukin-17F
IL18	Q14116	Interleukin-18
IL18R1	Q13478	Interleukin-18 receptor 1
IL18RAP	O95256	Interleukin-18 receptor accessory protein
IL18BP	O95998	Interleukin-18-binding protein
IL19	Q9UHD0	Interleukin-19
IL2	P60568	Interleukin-2
IL2RA	P01589	Interleukin-2 receptor subunit alpha
IL2RB	P14784	Interleukin-2 receptor subunit beta
IL20	Q9NYY1	Interleukin-20
IL20RA	Q9UHF4	Interleukin-20 receptor subunit alpha
IL22RA1	Q8N6P7	Interleukin-22 receptor subunit alpha-1
IL24	Q13007	Interleukin-24
EBI3_IL27	Q14213_Q8NEV9	Interleukin-27
IL3RA	P26951	Interleukin-3 receptor subunit alpha
IL32	P24001	Interleukin-32
IL33	O95760	Interleukin-33
IL34	Q6ZMJ4	Interleukin-34
IL4	P05112	Interleukin-4
IL4R	P24394	Interleukin-4 receptor subunit alpha
IL5	P05113	Interleukin-5
IL5RA	Q01344	Interleukin-5 receptor subunit alpha
IL6	P05231	Interleukin-6
IL6	P05231	Interleukin-6
IL6	P05231	Interleukin-6
IL6	P05231	Interleukin-6
IL6R	P08887	Interleukin-6 receptor subunit alpha
IL6ST	P40189	Interleukin-6 receptor subunit beta
IL7	P13232	Interleukin-7
IL7R	P16871	Interleukin-7 receptor subunit alpha
CXCL8	P10145	Interleukin-8
CXCL8	P10145	Interleukin-8
CXCL8	P10145	Interleukin-8
CXCL8	P10145	Interleukin-8
MMP1	P03956	Interstitial collagenase
ICA1	Q05084	Islet cell autoantigen 1
IDI2	Q9BXS1	Isopentenyl-diphosphate delta-isomerase 2
IVD	P26440	Isovaleryl-CoA dehydrogenase, mitochondrial
ISM1	B1AKI9	Isthmin-1
F11R	Q9Y624	Junctional adhesion molecule A
JAM2	P57087	Junctional adhesion molecule B
KLK1	P06870	Kallikrein-1
KLK10	O43240	Kallikrein-10
KLK11	Q9UBX7	Kallikrein-11
KLK12	Q9UKR0	Kallikrein-12
KLK13	Q9UKR3	Kallikrein-13
KLK14	Q9P0G3	Kallikrein-14
KLK4	Q9Y5K2	Kallikrein-4
KLK6	Q92876	Kallikrein-6
KLK8	O60259	Kallikrein-8
KAZALD1	Q96I82	Kazal-type serine protease inhibitor domain-containing protein 1
KEL	P23276	Kell blood group glycoprotein
KRT14	P02533	Keratin, type I cytoskeletal 14
KRT18	P05783	Keratin, type I cytoskeletal 18
KRT19	P08727	Keratin, type I cytoskeletal 19
KRT5	P13647	Keratin, type II cytoskeletal 5
KIFBP	Q96EK5	KIF-binding protein
KIR2DL3	P43628	Killer cell immunoglobulin-like receptor 2DL3
KIR3DL1	P43629	Killer cell immunoglobulin-like receptor 3DL1
KLRB1	Q12918	Killer cell lectin-like receptor subfamily B member 1
KIRREL2	Q6UWL6	Kin of IRRE-like protein 2
KITLG	P21583	Kit ligand
SPINT1	O43278	Kunitz-type protease inhibitor 1
SPINT2	O43291	Kunitz-type protease inhibitor 2
KCNIP4	Q6PIL6	Kv channel-interacting protein 4
KYNU	Q16719	Kynureninase
KYAT1	Q16773	Kynurenine--oxoglutarate transaminase 1
DCXR	Q7Z4W1	L-xylulose reductase
MFGE8	Q08431	Lactadherin
LPO	P22079	Lactoperoxidase
GLO1	Q04760	Lactoylglutathione lyase
LAMA4	Q16363	Laminin subunit alpha-4
BAG6	P46379	Large proline-rich protein BAG6
LTBP2	Q14767	Latent-transforming growth factor beta-binding protein 2
LTBP3	Q9NS15	Latent-transforming growth factor beta-binding protein 3
LXN	Q9BS40	Latexin
LAYN	Q6UX15	Layilin
LEFTY2	O00292	Left-right determination factor 2
LGMN	Q99538	Legumain
LEP	P41159	Leptin
LEPR	P48357	Leptin receptor
LRRN1	Q6UXK5	Leucine-rich repeat neuronal protein 1
FLRT2	O43155	Leucine-rich repeat transmembrane protein FLRT2
LRRC25	Q8N386	Leucine-rich repeat-containing protein 25
LRIG1	Q96JA1	Leucine-rich repeats and immunoglobulin-like domains protein 1
LIF	P15018	Leukemia inhibitory factor
LIFR	P42702	Leukemia inhibitory factor receptor
SERPINB1	P30740	Leukocyte elastase inhibitor
LILRA2	Q8N149	Leukocyte immunoglobulin-like receptor subfamily A member 2
LILRA5	A6NI73	Leukocyte immunoglobulin-like receptor subfamily A member 5
LILRB1	Q8NHL6	Leukocyte immunoglobulin-like receptor subfamily B member 1
LILRB2	Q8N423	Leukocyte immunoglobulin-like receptor subfamily B member 2
LILRB4	Q8NHJ6	Leukocyte immunoglobulin-like receptor subfamily B member 4
LILRB5	O75023	Leukocyte immunoglobulin-like receptor subfamily B member 5
LAIR1	Q6GTX8	Leukocyte-associated immunoglobulin-like receptor 1
LAIR2	Q6ISS4	Leukocyte-associated immunoglobulin-like receptor 2
LTA4H	P09960	Leukotriene A-4 hydrolase
LAT	O43561	Linker for activation of T-cells family member 1
LAT2	Q9GZY6	Linker for activation of T-cells family member 2
LBP	P18428	Lipopolysaccharide-binding protein
LPL	P06858	Lipoprotein lipase
CEP20	Q96NB1	Centrosomal protein 20
REG1A	P05451	Lithostathine-1-alpha
REG1B	P48304	Lithostathine-1-beta
CES1	P23141	Liver carboxylesterase 1
SLC27A4	Q6P1M0	Long-chain fatty acid transport protein 4
FCER2	P06734	Low affinity immunoglobulin epsilon Fc receptor
FCGR2A	P12318	Low affinity immunoglobulin gamma Fc region receptor II-a
FCGR2B	P31994	Low affinity immunoglobulin gamma Fc region receptor II-b
FCGR3B	O75015	Low affinity immunoglobulin gamma Fc region receptor III-B
LDLR	P01130	Low-density lipoprotein receptor
LRP11	Q86VZ4	Low-density lipoprotein receptor-related protein 11
MESD	Q14696	LRP chaperone MESD
SSB	P05455	Lupus La protein
LHB	P01229	Lutropin subunit beta
LYPD1	Q8N2G4	Ly6/PLAUR domain-containing protein 1
LYPD3	O95274	Ly6/PLAUR domain-containing protein 3
LYPD8	Q6UX82	Ly6/PLAUR domain-containing protein 8
LAG3	P18627	Lymphocyte activation gene 3 protein
LY6D	Q14210	Lymphocyte antigen 6D
LY75	O60449	Lymphocyte antigen 75
LY96	Q9Y6Y9	Lymphocyte antigen 96
CD58	P19256	Lymphocyte function-associated antigen 3
LSP1	P33241	Lymphocyte-specific protein 1
IRAG2	Q12912	Inositol 1,4,5-triphosphate receptor associated 2
XCL1	P47992	Lymphotactin
LTA	P01374	Lymphotoxin-alpha
ACP6	Q9NPH0	Lysophosphatidic acid phosphatase type 6
LPCAT2	Q7L5N7	Lysophosphatidylcholine acyltransferase 2
PRCP	P42785	Lysosomal Pro-X carboxypeptidase
SCARB2	Q14108	Lysosome membrane protein 2
LAMP2	P13473	Lysosome-associated membrane glycoprotein 2
LAMP3	Q9UQV4	Lysosome-associated membrane glycoprotein 3
MPHOSPH8	Q99549	M-phase phosphoprotein 8
CSF1	P09603	Macrophage colony-stimulating factor 1
MMP12	P39900	Macrophage metalloelastase
MIF	P14174	Macrophage migration inhibitory factor
MARCO	Q9UEW3	Macrophage receptor MARCO
MSR1	P21757	Macrophage scavenger receptor types I and II
CAPG	P40121	Macrophage-capping protein
MDGA1	Q8NFP4	MAM domain-containing glycosylphosphatidylinositol anchor protein 1
MASP1	P48740	Mannan-binding lectin serine protease 1
MPI	P34949	Mannose-6-phosphate isomerase
MANSC1	Q9H8J5	MANSC domain-containing protein 1
MZB1	Q8WU39	Marginal zone B- and B1-cell-specific protein
KIT	P10721	Mast/stem cell growth factor receptor Kit
MATN2	O00339	Matrilin-2
MATN3	O15232	Matrilin-3
MMP7	P09237	Matrilysin
MEPE	Q9NQ76	Matrix extracellular phosphoglycoprotein
MMP9	P14780	Matrix metalloproteinase-9
MED18	Q9BUE0	Mediator of RNA polymerase II transcription subunit 18
MPIG6B	O95866	Megakaryocyte and platelet inhibitory receptor G6b
MAGED1	Q9Y5V3	Melanoma-associated antigen D1
MIA	Q16674	Melanoma-derived growth regulatory protein
CD46	P15529	Membrane cofactor protein
AOC3	Q16853	Membrane primary amine oxidase
MEP1B	Q16820	Meprin A subunit beta
MANF	P55145	Mesencephalic astrocyte-derived neurotrophic factor
MSLN	Q13421	Mesothelin
TIMP1	P01033	Metalloproteinase inhibitor 1
TIMP3	P35625	Metalloproteinase inhibitor 3
TIMP4	Q99727	Metalloproteinase inhibitor 4
METAP1	P53582	Methionine aminopeptidase 1
METAP1D	Q6UB28	Methionine aminopeptidase 1D, mitochondrial
METAP2	P50579	Methionine aminopeptidase 2
MGMT	P16455	Methylated-DNA--protein-cysteine methyltransferase
MVK	Q03426	Mevalonate kinase
MICB_MICA	Q29980_Q29983	MHC class I polypeptide-related sequence B_A
MFAP3	P55082	Microfibril-associated glycoprotein 3
MFAP5	Q13361	Microfibrillar-associated protein 5
MAPT	P10636	Microtubule-associated protein tau
MDK	P21741	Midkine
OGN	P20774	Mimecan
MITD1	Q8WV92	MIT domain-containing protein 1
MAVS	Q7Z434	Mitochondrial antiviral-signaling protein
FIS1	Q9Y3D6	Mitochondrial fission 1 protein
MSRA	Q9UJ68	Mitochondrial peptide methionine sulfoxide reductase
MAPK9	P45984	Mitogen-activated protein kinase 9
MAP3K5	Q99683	Mitogen-activated protein kinase kinase kinase 5
MAP4K5	Q9Y4K4	Mitogen-activated protein kinase kinase kinase kinase 5
MAD1L1	Q9Y6D9	Mitotic spindle assembly checkpoint protein MAD1
MZT1	Q08AG7	Mitotic-spindle organizing protein 1
SLC16A1	P53985	Monocarboxylate transporter 1
CD14	P08571	Monocyte differentiation antigen CD14
MGLL	Q99685	Monoglyceride lipase
SMAD1	Q15797	Mothers against decapentaplegic homolog 1
SMAD5	Q99717	Mothers against decapentaplegic homolog 5
MUC13	Q9H3R2	Mucin-13
MUC16	Q8WXI7	Mucin-16
MCFD2	Q8NI22	Multiple coagulation factor deficiency protein 2
MEGF10	Q96KG7	Multiple epidermal growth factor-like domains protein 10
MEGF9	Q9H1U4	Multiple epidermal growth factor-like domains protein 9
MOG	Q16653	Myelin-oligodendrocyte glycoprotein
PRTN3	P24158	Myeloblastin
MNDA	P41218	Myeloid cell nuclear differentiation antigen
CD33	P20138	Myeloid cell surface antigen CD33
MPO	P05164	Myeloperoxidase
MYOC	Q99972	Myocilin
MB	P02144	Myoglobin
MTPN	P58546	Myotrophin
GALNT7	Q86SF2	N-acetylgalactosaminyltransferase 7
NAAA	Q02083	N-acylethanolamine-hydrolyzing acid amidase
PM20D1	Q6GTS8	N-fatty-acyl-amino acid synthase/hydrolase PM20D1
NT-proBNP	NT-proBNP	N-terminal prohormone brain natriuretic peptide
NADK	O95544	NAD kinase
SIRT2	Q8IXJ6	NAD-dependent protein deacetylase sirtuin-2
SIRT5	Q9NXA8	NAD-dependent protein deacylase sirtuin-5, mitochondrial
NDUFS6	O75380	NADH dehydrogenase [ubiquinone] iron-sulfur protein 6, mitochondrial
NPPB	P16860	Natriuretic peptides B
NCR1	O76036	Natural cytotoxicity triggering receptor 1
CD244	Q9BZW8	Natural killer cell receptor 2B4
KLRD1	Q13241	Natural killer cells antigen CD94
NECTIN2	Q92692	Nectin-2
NECTIN4	Q96NY8	Nectin-4
WWP2	O00308	NEDD4-like E3 ubiquitin-protein ligase WWP2
NUB1	Q9Y5A7	NEDD8 ultimate buster 1
MME	P08473	Neprilysin
PPP1R9B	Q96SB3	Neurabin-2
NCAM1	P13591	Neural cell adhesion molecule 1
NCAM2	O15394	Neural cell adhesion molecule 2
L1CAM	P32004	Neural cell adhesion molecule L1
CHL1	O00533	Neural cell adhesion molecule L1-like protein
NPDC1	Q9NQX5	Neural proliferation differentiation and control protein 1
NXPH1	P58417	Neurexophilin-1
NBL1	P41271	Neuroblastoma suppressor of tumorigenicity 1
NCAN	O14594	Neurocan core protein
NFASC	O94856	Neurofascin
NEFL	P07196	Neurofilament light polypeptide
NOTCH1	P46531	Neurogenic locus notch homolog protein 1
NOTCH3	Q9UM47	Neurogenic locus notch homolog protein 3
NCS1	P62166	Neuronal calcium sensor 1
NRCAM	Q92823	Neuronal cell adhesion molecule
NPTXR	O95502	Neuronal pentraxin receptor
NPTX1	Q15818	Neuronal pentraxin-1
NRP1	O14786	Neuropilin-1
NRP2	O60462	Neuropilin-2
NPTN	Q9Y639	Neuroplastin
NTF3	P20783	Neurotrophin-3
NTF4	P34130	Neurotrophin-4
NRTN	Q99748	Neurturin
ASAH2	Q9NR71	Neutral ceramidase
MMP8	P22894	Neutrophil collagenase
NCF2	P19878	Neutrophil cytosol factor 2
DEFA1_DEFA1B	P59665	Neutrophil defensin 1
LCN2	P80188	Neutrophil gelatinase-associated lipocalin
IKBKG	Q9Y6K9	NF-kappa-B essential modulator
NFKBIE	O00221	NF-kappa-B inhibitor epsilon
NBN	O60934	Nibrin
NCLN	Q969V3	Nicalin
NAMPT	P43490	Nicotinamide phosphoribosyltransferase
NMNAT1	Q9HAN9	Nicotinamide/nicotinic acid mononucleotide adenylyltransferase 1
NID1	P14543	Nidogen-1
NID2	Q14112	Nidogen-2
NINJ1	Q92982	Ninjurin-1
NOS1	P29475	Nitric oxide synthase, brain
NOS3	P29474	Nitric oxide synthase, endothelial
NOMO1	Q15155	Nodal modulator 1
SCP2	P22307	Non-specific lipid-transfer protein
NSFL1C	Q9UNZ2	NSFL1 cofactor p47
NTRK3	Q16288	NT-3 growth factor receptor
NFATC1	O95644	Nuclear factor of activated T-cells, cytoplasmic 1
NFATC3	Q12968	Nuclear factor of activated T-cells, cytoplasmic 3
NUDC	Q9Y266	Nuclear migration protein nudC
NUCB2	P80303	Nucleobindin-2
TIA1	P31483	Nucleolysin TIA-1 isoform p40
NPM1	P06748	Nucleophosmin
NME3	Q13232	Nucleoside diphosphate kinase 3
ODAM	A1E959	Odontogenic ameloblast-associated protein
OBP2B	Q9NPH6	Odorant-binding protein 2b
OMG	P23515	Oligodendrocyte-myelin glycoprotein
OSM	P13725	Oncostatin-M
OSMR	Q99650	Oncostatin-M-specific receptor subunit beta
OGFR	Q9NZT2	Opioid growth factor receptor
OPTC	Q9UBM4	Opticin
OSCAR	Q8IYS5	Osteoclast-associated immunoglobulin-like receptor
OMD	Q99983	Osteomodulin
SPP1	P10451	Osteopontin
CD200	P41217	OX-2 membrane glycoprotein
OLR1	P78380	Oxidized low-density lipoprotein receptor 1
OXT	P01178	Oxytocin-neurophysin 1
SELP	P16109	P-selectin
SELPLG	Q14242	P-selectin glycoprotein ligand 1
PILRA	Q9UKJ1	Paired immunoglobulin-like type 2 receptor alpha
PILRB	Q9UKJ0	Paired immunoglobulin-like type 2 receptor beta
AMY2A	P04746	Pancreatic alpha-amylase
PNLIPRP2	P54317	Pancreatic lipase-related protein 2
PPY	P01298	Pancreatic prohormone
GP2	P55259	Pancreatic secretory granule membrane major glycoprotein GP2
PAPPA	Q13219	Pappalysin-1
PTH1R	Q03431	Parathyroid hormone/parathyroid hormone-related peptide receptor
PVALB	P20472	Parvalbumin alpha
PXN	P49023	Paxillin
PSIP1	O75475	PC4 and SFRS1-interacting protein
PDLIM7	Q9NR12	PDZ and LIM domain protein 7
PTX3	P26022	Pentraxin-related protein PTX3
PGLYRP1	O75594	Peptidoglycan recognition protein 1
PAM	P19021	Peptidyl-glycine alpha-amidating monooxygenase
PPIB	P23284	Peptidyl-prolyl cis-trans isomerase B
FKBP1B	P68106	Peptidyl-prolyl cis-trans isomerase FKBP1B
FKBP4	Q02790	Peptidyl-prolyl cis-trans isomerase FKBP4
FKBP5	Q13451	Peptidyl-prolyl cis-trans isomerase FKBP5
FKBP7	Q9Y680	Peptidyl-prolyl cis-trans isomerase FKBP7
PLIN1	O60240	Perilipin-1
PLIN3	O60664	Perilipin-3
PRDX1	Q06830	Peroxiredoxin-1
PRDX5	P30044	Peroxiredoxin-5, mitochondrial
PRDX6	P30041	Peroxiredoxin-6
ACOX1	Q15067	Peroxisomal acyl-coenzyme A oxidase 1
PSPN	O60542	Persephin
PBLD	P30039	Phenazine biosynthesis-like domain-containing protein
PEBP1	P30086	Phosphatidylethanolamine-binding protein 1
PTEN	P60484	Phosphatidylinositol 3,4,5-trisphosphate 3-phosphatase and dual-specificity protein phosphatase PTEN
INPPL1	O15357	Phosphatidylinositol 3,4,5-trisphosphate 5-phosphatase 2
PHOSPHO1	Q8TCT1	Phosphoethanolamine/phosphocholine phosphatase
PIK3AP1	Q6ZUJ8	Phosphoinositide 3-kinase adapter protein 1
PIK3IP1	Q96FE7	Phosphoinositide-3-kinase-interacting protein 1
PLA2G1B	P04054	Phospholipase A2
PLA2G2A	P14555	Phospholipase A2, membrane associated
PLTP	P55058	Phospholipid transfer protein
C2CD2L	O14523	Phospholipid transfer protein C2CD2L
LHPP	Q9H008	Phospholysine phosphohistidine inorganic pyrophosphate phosphatase
PMVK	Q15126	Phosphomevalonate kinase
PPCDC	Q96CD2	Phosphopantothenoylcysteine decarboxylase
PAG1	Q9NWQ8	Phosphoprotein associated with glycosphingolipid-enriched microdomains 1
PRTFDC1	Q9NRG1	Phosphoribosyltransferase domain-containing protein 1
ADCYAP1R1	P41586	Pituitary adenylate cyclase-activating polypeptide type I receptor
PGF	P49763	Placenta growth factor
SERPINE1	P05121	Plasminogen activator inhibitor 1
PEAR1	Q5VY43	Platelet endothelial aggregation receptor 1
PECAM1	P16284	Platelet endothelial cell adhesion molecule
GP1BA	P07359	Platelet glycoprotein Ib alpha chain
GP6	Q9HCN6	Platelet glycoprotein VI
PLA2G7	Q13093	Platelet-activating factor acetylhydrolase
PDGFC	Q9NRA1	Platelet-derived growth factor C
PDGFRA	P16234	Platelet-derived growth factor receptor alpha
PDGFRB	P09619	Platelet-derived growth factor receptor beta
PDGFA	P04085	Platelet-derived growth factor subunit A
PDGFB	P01127	Platelet-derived growth factor subunit B
PTN	P21246	Pleiotrophin
PLXDC1	Q8IUK5	Plexin domain-containing protein 1
PLXNA4	Q9HCM2	Plexin-A4
PLXNB2	O15031	Plexin-B2
PLXNB3	Q9ULL4	Plexin-B3
PODXL	O00592	Podocalyxin
PODXL2	Q9NZ53	Podocalyxin-like protein 2
PVR	P15151	Poliovirus receptor
PARP1	P09874	Poly [ADP-ribose] polymerase 1
PQBP1	O60828	Polyglutamine-binding protein 1
PIGR	P01833	Polymeric immunoglobulin receptor
GALNT10	Q86SR1	Polypeptide N-acetylgalactosaminyltransferase 10
GALNT2	Q10471	Polypeptide N-acetylgalactosaminyltransferase 2
GALNT3	Q14435	Polypeptide N-acetylgalactosaminyltransferase 3
PNPT1	Q8TCS8	Polyribonucleotide nucleotidyltransferase 1, mitochondrial
HMBS	P08397	Porphobilinogen deaminase
PFDN2	Q9UHV9	Prefoldin subunit 2
PSG1	P11464	Pregnancy-specific beta-1-glycoprotein 1
CTSH	P09668	Pro-cathepsin H [Cleaved into: Cathepsin H mini chain; Cathepsin H
EGF	P01133	Pro-epidermal growth factor
IL16	Q14005	Pro-interleukin-16 [Cleaved into: Interleukin-16
NPY	P01303	Pro-neuropeptide Y [Cleaved into: Neuropeptide Y
CPXM1	Q96SM3	Probable carboxypeptidase X1
DTX3	Q8N9I9	Probable E3 ubiquitin-protein ligase DTX3
SMARCA2	P51531	Probable global transcription activator SNF2L2
CPVL	Q9H3G5	Probable serine carboxypeptidase CPVL
BTC	P35070	Probetacellulin [Cleaved into: Betacellulin
PCOLCE	Q15113	Procollagen C-endopeptidase enhancer 1
EREG	O14944	Proepiregulin [Cleaved into: Epiregulin
CD274	Q9NZQ7	Programmed cell death 1 ligand 1
PDCD1LG2	Q9BQ51	Programmed cell death 1 ligand 2
PDCD1	Q15116	Programmed cell death protein 1
PDCD5	O14737	Programmed cell death protein 5
PDCD6	O75340	Programmed cell death protein 6
GRN	P28799	Progranulin
HBEGF	Q99075	Proheparin-binding EGF-like growth factor [Cleaved into: Heparin-binding EGF-like growth factor
PROK1	P58294	Prokineticin-1
PRL	P01236	Prolactin
PREB	Q9HCU5	Prolactin regulatory element-binding protein
PRELP	P51888	Prolargin
AKT1S1	Q96B36	Proline-rich AKT1 substrate 1
PSRC1	Q6PGN9	Proline/serine-rich coiled-coil protein 1
LRP1	Q07954	Prolow-density lipoprotein receptor-related protein 1
FAP	Q12884	Prolyl endopeptidase FAP
MLN	P12872	Promotilin [Cleaved into: Motilin; Motilin-associated peptide
PCSK9	Q8NBP7	Proprotein convertase subtilisin/kexin type 9
GPR37	O15354	Prosaposin receptor GPR37
PTGDS	P41222	Prostaglandin-H2 D-isomerase
PRSS8	Q16651	Prostasin
PSME1	Q06323	Proteasome activator complex subunit 1
PSME2	Q9UL46	Proteasome activator complex subunit 2
PSMG3	Q9BT73	Proteasome assembly chaperone 3
PSMA1	P25786	Proteasome subunit alpha type-1
ABHD14B	Q96IU4	Protein ABHD14B
AMBP	P02760	Protein AMBP [Cleaved into: Alpha-1-microglobulin
AMN	Q9BXJ7	Protein amnionless [Cleaved into: Soluble protein amnionless]
BRK1	Q8WUW1	Protein BRICK1
C19orf12	Q9NSK7	Protein C19orf12
CNPY2	Q9Y2B0	Protein canopy homolog 2
CNPY4	Q8N129	Protein canopy homolog 4
GOLM2	Q6P4E1	Protein GOLM2
CREG1	O75629	Protein CREG1
DLK1	P80370	Protein delta homolog 1
CRELD2	Q6UXH1	Protein disulfide isomerase CRELD2
P4HB	P07237	Protein disulfide-isomerase
DPY30	Q9C005	Protein dpy-30 homolog
ENAH	Q8N8S7	Protein enabled homolog
FAM3B	P58499	Protein FAM3B
FAM3C	Q92520	Protein FAM3C
FOSB	P53539	Protein fosB
HEXIM1	O94992	Protein HEXIM1
PRKCQ	Q04759	Protein kinase C theta type
NELL1	Q92832	Protein kinase C-binding protein NELL1
NELL2	Q99435	Protein kinase C-binding protein NELL2
LTO1	Q8WV07	Protein LTO1 homolog
MAX	P61244	Protein max
NDRG1	Q92597	Protein NDRG1
PPP1R12A	O14974	Protein phosphatase 1 regulatory subunit 12A
PPM1A	P35813	Protein phosphatase 1A
PPP1R2	P41236	Protein phosphatase inhibitor 2
PPME1	Q9Y570	Protein phosphatase methylesterase 1
S100A11	P31949	Protein S100-A11
S100A12	P80511	Protein S100-A12
S100A16	Q96FQ6	Protein S100-A16
S100A4	P26447	Protein S100-A4
S100P	P25815	Protein S100-P
SUGT1	Q9Y2Z0	Protein SGT1 homolog
SPRY2	O43597	Protein sprouty homolog 2
WNT9A	O14904	Protein Wnt-9a
RP2	O75695	Protein XRP2
PADI2	Q9Y2J8	Protein-arginine deiminase type-2
PADI4	Q9UM07	Protein-arginine deiminase type-4
TGM2	P21980	Protein-glutamine gamma-glutamyltransferase 2
PARK7	Q99497	Parkinson disease protein 7
F2R	P25116	Proteinase-activated receptor 1
RET	P07949	Proto-oncogene tyrosine-protein kinase receptor Ret
SRC	P12931	Proto-oncogene tyrosine-protein kinase Src
PCDH1	Q08174	Protocadherin-1
PCDH17	O14917	Protocadherin-17
PRTG	Q2VWP7	Protogenin
TGFA	P01135	Protransforming growth factor alpha [Cleaved into: Transforming growth factor alpha
SFTPA1	Q8IWL2	Pulmonary surfactant-associated protein A1
SFTPA2	Q8IWL1	Pulmonary surfactant-associated protein A2
SFTPD	P35247	Pulmonary surfactant-associated protein D
PLPBP	O94903	Pyridoxal phosphate homeostasis protein
PDP1	Q9P0J1	Pyruvate dehydrogenase phosphatase catalytic subunit 1
PKLR	P30613	Pyruvate kinase PKLR
RSPO1	Q2MKA7	R-spondin-1
RSPO3	Q9BXY4	R-spondin-3
RABGAP1L	Q5R372	Rab GTPase-activating protein 1-like
RILP	Q96NA2	Rab-interacting lysosomal protein
RABEPK	Q7Z6M1	Rab9 effector protein with kelch motifs
AKT3	Q9Y243	RAC-gamma serine/threonine-protein kinase
RANGAP1	P46060	Ran GTPase-activating protein 1
RASSF2	P50749	Ras association domain-containing protein 2
RASA1	P20936	Ras GTPase-activating protein 1
IQGAP2	Q13576	Ras GTPase-activating-like protein IQGAP2
RAB37	Q96AX2	Ras-related protein Rab-37
RAB6A	P20340	Ras-related protein Rab-6A
RAB6B	Q9NRW1	Ras-related protein Rab-6B
ERBB2	P04626	Receptor tyrosine-protein kinase erbB-2
ERBB3	P21860	Receptor tyrosine-protein kinase erbB-3
ERBB4	Q15303	Receptor tyrosine-protein kinase erbB-4
EBAG9	O00559	Receptor-binding cancer antigen expressed on SiSo cells
FLT3	P36888	Receptor-type tyrosine-protein kinase FLT3
PTPRF	P10586	Receptor-type tyrosine-protein phosphatase F
PTPRM	P28827	Receptor-type tyrosine-protein phosphatase mu
PTPRN2	Q92932	Receptor-type tyrosine-protein phosphatase N2
PTPRS	Q13332	Receptor-type tyrosine-protein phosphatase S
REG3A	Q06141	Regenerating islet-derived protein 3-alpha
REG4	Q9BYZ8	Regenerating islet-derived protein 4
RGS8	P57771	Regulator of G-protein signaling 8
REN	P00797	Renin
ATP6AP2	O75787	Renin receptor
RGMA	Q96B86	Repulsive guidance molecule A
RETN	Q9HD89	Resistin
RCOR1	Q9UKL0	REST corepressor 1
RTBDN	Q9BSG5	Retbindin
RTN4R	Q9BZR6	Reticulon-4 receptor
ALDH1A1	P00352	Retinal dehydrogenase 1
RARRES1	P49788	Retinoic acid receptor responder protein 1
RARRES2	Q99969	Retinoic acid receptor responder protein 2
RBP2	P50120	Retinol-binding protein 2
RBP5	P82980	Retinol-binding protein 5
RGMB	Q6NW40	RGM domain family member B
ARHGAP1	Q07960	Rho GTPase-activating protein 1
ARHGAP25	P42331	Rho GTPase-activating protein 25
ARHGEF12	Q9NZN5	Rho guanine nucleotide exchange factor 12
RHOC	P08134	Rho-related GTP-binding protein RhoC
RBKS	Q9H477	Ribokinase
RNASET2	O00584	Ribonuclease T2
RRM2	P31350	Ribonucleoside-diphosphate reductase subunit M2
RRM2B	Q7LG56	Ribonucleoside-diphosphate reductase subunit M2 B
TARBP2	Q15633	RISC-loading complex subunit TARBP2
FUS	P35637	RNA-binding protein FUS
ROBO1	Q9Y6N7	Roundabout homolog 1
ROBO2	Q9HCK4	Roundabout homolog 2
RUVBL1	Q9Y265	RuvB-like 1
RWDD1	Q9H446	RWD domain-containing protein 1
SCARA5	Q6ZMJ2	Scavenger receptor class A member 5
SCARB1	Q8WTV0	Scavenger receptor class B member 1
SCARF1	Q14162	Scavenger receptor class F member 1
SCARF2	Q96GP6	Scavenger receptor class F member 2
SSC4D	Q8WTU2	Scavenger receptor cysteine-rich domain-containing group B protein
CD163	Q86VB7	Scavenger receptor cysteine-rich type 1 protein M130
SOST	Q9BQB4	Sclerostin
SESTD1	Q86VW0	SEC14 domain and spectrin repeat-containing protein 1
SCRN1	Q12765	Secernin-1
SCGN	O76038	Secretagogin
SFRP1	Q8N474	Secreted frizzled-related protein 1
FRZB	Q92765	Secreted frizzled-related protein 3
SCGB3A2	Q96PL1	Secretoglobin family 3A member 2
CHGB	P05060	Secretogranin-1
SCG2	P13521	Secretogranin-2
SCG3	Q8WXD2	Secretogranin-3
SCAMP3	O14828	Secretory carrier-associated membrane protein 3
SEZ6L	Q9BYH1	Seizure 6-like protein
SEZ6L2	Q6UXD5	Seizure 6-like protein 2
SCLY	Q96I15	Selenocysteine lyase
SEMA3F	Q13275	Semaphorin-3F
SEMA4C	Q9C0C4	Semaphorin-4C
SEMA4D	Q92854	Semaphorin-4D
SEMA7A	O75326	Semaphorin-7A
SEPTIN9	Q9UHD8	Septin-9
SHMT1	P34896	Serine hydroxymethyltransferase, cytosolic
PRSS27	Q9BQR3	Serine protease 27
HTRA2	O43464	Serine protease HTRA2, mitochondrial
SPINK1	P00995	Serine protease inhibitor Kazal-type 1
SPINK4	O60575	Serine protease inhibitor Kazal-type 4
SPINK5	Q9NQ38	Serine protease inhibitor Kazal-type 5
SPINK6	Q6UWN8	Serine protease inhibitor Kazal-type 6
AGXT	P21549	Serine--pyruvate aminotransferase
STK24	Q9Y6E0	Serine/threonine-protein kinase 24
STK4	Q13043	Serine/threonine-protein kinase 4
CHEK2	O96017	Serine/threonine-protein kinase Chk2
PAK4	O96013	Serine/threonine-protein kinase PAK 4
ACVRL1	P37023	Serine/threonine-protein kinase receptor R3
STK11	Q15831	Serine/threonine-protein kinase STK11
CPPED1	Q9BRF8	Serine/threonine-protein phosphatase CPPED1
SERPINA11	Q86U17	Serpin A11
SERPINA12	Q8IW75	Serpin A12
SERPINA9	Q86WD7	Serpin A9
SERPINB5	P36952	Serpin B5
SERPINB6	P35237	Serpin B6
SERPINB8	P50452	Serpin B8
SERPINB9	P50453	Serpin B9
PON2	Q15165	Serum paraoxonase/arylesterase 2
PON3	Q15166	Serum paraoxonase/lactonase 3
SH2D1A	O60880	SH2 domain-containing protein 1A
SH2B3	Q9UQQ2	SH2B adapter protein 3
SIAE	Q9HAT2	Sialate O-acetylesterase
SIGLEC10	Q96LC7	Sialic acid-binding Ig-like lectin 10
SIGLEC15	Q6ZMC9	Sialic acid-binding Ig-like lectin 15
SIGLEC5	O15389	Sialic acid-binding Ig-like lectin 5
SIGLEC6	O43699	Sialic acid-binding Ig-like lectin 6
SIGLEC7	Q9Y286	Sialic acid-binding Ig-like lectin 7
SIGLEC9	Q9Y336	Sialic acid-binding Ig-like lectin 9
SIGLEC1	Q9BZZ2	Sialoadhesin
CD164	Q04900	Sialomucin core protein 24
SRP14	P37108	Signal recognition particle 14 kDa protein
STAT5B	P51692	Signal transducer and activator of transcription 5B
SIRPB1	O00241	Signal-regulatory protein beta-1
SLAMF1	Q13291	Signaling lymphocytic activation molecule
SIT1	Q9Y3P8	Signaling threshold-regulating transmembrane adapter 1
CD84	Q9UIB8	SLAM family member 5
SLAMF6	Q96DU3	SLAM family member 6
SLAMF7	Q9NQ25	SLAM family member 7
SLAMF8	Q9P0V8	SLAM family member 8
SLITRK2	Q9H156	SLIT and NTRK-like protein 2
SLITRK6	Q9H5Y7	SLIT and NTRK-like protein 6
SLIT2	O94813	Slit homolog 2 protein
CANT1	Q8WVQ1	Soluble calcium-activated nucleotidase 1
SSC5D	A1L4H1	Soluble scavenger receptor cysteine-rich domain-containing protein SSC5D
GH1	P01241	Somatotropin
SORD	Q00796	Sorbitol dehydrogenase
SORT1	Q99523	Sortilin
SNX9	Q9Y5X1	Sorting nexin-9
SPARC	P09486	SPARC
SPARCL1	Q14515	SPARC-like protein 1
SMOC1	Q9H4F8	SPARC-related modular calcium-binding protein 1
SMOC2	Q9H3U7	SPARC-related modular calcium-binding protein 2
SMPD1	P17405	Sphingomyelin phosphodiesterase
SF3B4	Q15427	Splicing factor 3B subunit 4
SPON1	Q9HCB6	Spondin-1
SPON2	Q9BUD6	Spondin-2
SKAP1	Q86WV1	Src kinase-associated phosphoprotein 1
SKAP2	O75563	Src kinase-associated phosphoprotein 2
SRPK2	P78362	SRSF protein kinase 2
STAMBP	O95630	STAM-binding protein
STC1	P52823	Stanniocalcin-1
STC2	O76061	Stanniocalcin-2
SAMD9L	Q8IVG5	Sterile alpha motif domain-containing protein 9-like
STIP1	P31948	Stress-induced-phosphoprotein 1
CXCL12	P48061	Stromal cell-derived factor 1
MMP3	P08254	Stromelysin-1
MMP10	P09238	Stromelysin-2
SULT1A1	P50225	Sulfotransferase 1A1
SOD1	P00441	Superoxide dismutase [Cu-Zn]
SOD2	P04179	Superoxide dismutase [Mn], mitochondrial
SUSD1	Q6UWL2	Sushi domain-containing protein 1
SUSD2	Q9UGT4	Sushi domain-containing protein 2
FMR1	Q06787	Synaptic functional regulator FMR1
VAT1	Q99536	Synaptic vesicle membrane protein VAT-1 homolog
SNAP23	O00161	Synaptosomal-associated protein 23
SNAP29	O95721	Synaptosomal-associated protein 29
SDC1	P18827	Syndecan-1
SDC4	P31431	Syndecan-4
STX16	O14662	Syntaxin-16
STX4	Q12846	Syntaxin-4
STX6	O43752	Syntaxin-6
STX8	Q9UNK0	Syntaxin-8
STXBP3	O00186	Syntaxin-binding protein 3
CD6	P30203	T-cell differentiation antigen CD6
TIMD4	Q96H15	T-cell immunoglobulin and mucin domain-containing protein 4
TCL1A	P56279	T-cell leukemia/lymphoma protein 1A
TCL1B	O95988	T-cell leukemia/lymphoma protein 1B
CD1C	P29017	T-cell surface glycoprotein CD1c
CD4	P01730	T-cell surface glycoprotein CD4
CD5	P06127	T-cell surface glycoprotein CD5
CD8A	P01732	T-cell surface glycoprotein CD8 alpha chain
CD28	P10747	T-cell-specific surface glycoprotein CD28
CCT5	P48643	T-complex protein 1 subunit epsilon
LY9	Q9HBG7	T-lymphocyte surface antigen Ly-9
ACP5	P13686	Tartrate-resistant acid phosphatase type 5
TBC1D17	Q9HA65	TBC1 domain family member 17
TBC1D23	Q9NUY8	TBC1 domain family member 23
TBC1D5	Q92609	TBC1 domain family member 5
TNC	P24821	Tenascin
TNR	Q92752	Tenascin-R
TNXB	P22105	Tenascin-X
TDGF1	P13385	Teratocarcinoma-derived growth factor 1
SPOCK1	Q08629	Testican-1
TSPAN1	O60635	Tetraspanin-1
TGFBR2	P37173	TGF-beta receptor type-2
THOP1	P52888	Thimet oligopeptidase
TPMT	P51580	Thiopurine S-methyltransferase
TXNDC15	Q96J42	Thioredoxin domain-containing protein 15
TXNDC5	Q8NBS9	Thioredoxin domain-containing protein 5
TXNRD1	Q16881	Thioredoxin reductase 1, cytoplasmic
PRDX3	P30048	Thioredoxin-dependent peroxide reductase, mitochondrial
TST	Q16762	Thiosulfate sulfurtransferase
THBD	P07204	Thrombomodulin
THPO	P40225	Thrombopoietin
THBS2	P35442	Thrombospondin-2
THBS4	P35443	Thrombospondin-4
THY1	P04216	Thy-1 membrane glycoprotein
TSLP	Q969D9	Thymic stromal lymphopoietin
TYMP	P19971	Thymidine phosphorylase
TMSB10	P63313	Thymosin beta-10
TSHB	P01222	Thyrotropin subunit beta
TJAP1	Q5JTD0	Tight junction-associated protein 1
FUCA1	P04066	Tissue alpha-L-fucosidase
F3	P13726	Tissue factor
TFPI	P10646	Tissue factor pathway inhibitor
TFPI2	P48307	Tissue factor pathway inhibitor 2
PLAT	P00750	Tissue-type plasminogen activator
TRAF2	Q12933	TNF receptor-associated factor 2
TLR3	O15455	Toll-like receptor 3
TRIAP1	O43715	TP53-regulated inhibitor of apoptosis 1
TANK	Q92844	TRAF family member-associated NF-kappa-B activator
TCN2	P20062	Transcobalamin-2
JUN	P05412	Transcription factor AP-1
BACH1	O14867	Transcription regulator protein BACH1
TFRC	P02786	Transferrin receptor protein 1
TACC3	Q9Y6A5	Transforming acidic coiled-coil-containing protein 3
TGFBR3	Q03167	Transforming growth factor beta receptor type 3
TGFB1	P01137	Transforming growth factor beta-1 proprotein [Cleaved into: Latency-associated peptide
TGFBI	Q15582	Transforming growth factor-beta-induced protein ig-h3
TPT1	P13693	Translationally-controlled tumor protein
GPNMB	Q14956	Transmembrane glycoprotein NMB
TMPRSS5	Q9H3S3	Transmembrane protease serine 5
TFF1	P04155	Trefoil factor 1
TFF2	Q03403	Trefoil factor 2
TFF3	Q07654	Trefoil factor 3
TREML2	Q5T2D2	Trem-like transcript 2 protein
TREM2	Q9NZC2	Triggering receptor expressed on myeloid cells 2
TRIM5	Q9C035	Tripartite motif-containing protein 5
TPP1	O14773	Tripeptidyl-peptidase 1
TNNI3	P19429	Troponin I, cardiac muscle
PRSS2	P07478	Trypsin-2
TPSAB1	Q15661	Tryptase alpha/beta-1
WARS	P23381	Tryptophan--tRNA ligase, cytoplasmic
TPPP3	Q9BW30	Tubulin polymerization-promoting protein family member 3
TBCB	Q99426	Tubulin-folding cofactor B
TBCC	Q15814	Tubulin-specific chaperone C
VASH1	Q7L8A9	Tubulinyl-Tyr carboxypeptidase 1
TINAGL1	Q9GZM7	Tubulointerstitial nephritis antigen-like
TDRKH	Q9Y2W6	Tudor and KH domain-containing protein
TNF	P01375	Tumor necrosis factor
TNF	P01375	Tumor necrosis factor
TNF	P01375	Tumor necrosis factor
TNF	P01375	Tumor necrosis factor
TNFAIP8	O95379	Tumor necrosis factor alpha-induced protein 8
TNFSF10	P50591	Tumor necrosis factor ligand superfamily member 10
TNFSF11	O14788	Tumor necrosis factor ligand superfamily member 11
TNFSF12	O43508	Tumor necrosis factor ligand superfamily member 12
TNFSF13	O75888	Tumor necrosis factor ligand superfamily member 13
TNFSF13B	Q9Y275	Tumor necrosis factor ligand superfamily member 13B
TNFSF14	O43557	Tumor necrosis factor ligand superfamily member 14
FASLG	P48023	Tumor necrosis factor ligand superfamily member 6
TNFRSF10A	O00220	Tumor necrosis factor receptor superfamily member 10A
TNFRSF10B	O14763	Tumor necrosis factor receptor superfamily member 10B
TNFRSF10C	O14798	Tumor necrosis factor receptor superfamily member 10C
TNFRSF11A	Q9Y6Q6	Tumor necrosis factor receptor superfamily member 11A
TNFRSF11B	O00300	Tumor necrosis factor receptor superfamily member 11B
TNFRSF12A	Q9NP84	Tumor necrosis factor receptor superfamily member 12A
TNFRSF13B	O14836	Tumor necrosis factor receptor superfamily member 13B
TNFRSF13C	Q96RJ3	Tumor necrosis factor receptor superfamily member 13C
TNFRSF14	Q92956	Tumor necrosis factor receptor superfamily member 14
TNFRSF19	Q9NS68	Tumor necrosis factor receptor superfamily member 19
RELT	Q969Z4	Tumor necrosis factor receptor superfamily member 19L
TNFRSF1A	P19438	Tumor necrosis factor receptor superfamily member 1A
TNFRSF1B	P20333	Tumor necrosis factor receptor superfamily member 1B
TNFRSF21	O75509	Tumor necrosis factor receptor superfamily member 21
EDA2R	Q9HAV5	Tumor necrosis factor receptor superfamily member 27
LTBR	P36941	Tumor necrosis factor receptor superfamily member 3
TNFRSF4	P43489	Tumor necrosis factor receptor superfamily member 4
CD40	P25942	Tumor necrosis factor receptor superfamily member 5
FAS	P25445	Tumor necrosis factor receptor superfamily member 6
TNFRSF6B	O95407	Tumor necrosis factor receptor superfamily member 6B
TNFRSF8	P28908	Tumor necrosis factor receptor superfamily member 8
TNFRSF9	Q07011	Tumor necrosis factor receptor superfamily member 9
EDAR	Q9UNE0	Tumor necrosis factor receptor superfamily member EDAR
TP53INP1	Q96A56	Tumor protein p53-inducible nuclear protein 1
TACSTD2	P09758	Tumor-associated calcium signal transducer 2
ABL1	P00519	Tyrosine-protein kinase ABL1
FES	P07332	Tyrosine-protein kinase Fes/Fps
FGR	P09769	Tyrosine-protein kinase Fgr
LYN	P07948	Tyrosine-protein kinase Lyn
MERTK	Q12866	Tyrosine-protein kinase Mer
TIE1	P35590	Tyrosine-protein kinase receptor Tie-1
TYRO3	Q06418	Tyrosine-protein kinase receptor TYRO3
AXL	P30530	Tyrosine-protein kinase receptor UFO
YES1	P07947	Tyrosine-protein kinase Yes
PTPN1	P18031	Tyrosine-protein phosphatase non-receptor type 1
PTPN6	P29350	Tyrosine-protein phosphatase non-receptor type 6
SIRPA	P78324	Tyrosine-protein phosphatase non-receptor type substrate 1
LSM1	O15116	U6 snRNA-associated Sm-like protein LSm1
USP8	P40818	Ubiquitin carboxyl-terminal hydrolase 8
UBAC1	Q9BSL1	Ubiquitin-associated domain-containing protein 1
UXS1	Q8NBZ7	UDP-glucuronic acid decarboxylase 1
ULBP2	Q9BZM5	UL16-binding protein 2
MYO9B	Q13459	Unconventional myosin-IXb
PLAUR	Q03405	Urokinase plasminogen activator surface receptor
PLAU	P00749	Urokinase-type plasminogen activator
UMOD	P07911	Uromodulin
SCGB1A1	P11684	Uteroglobin
RAD23B	P54727	UV excision repair protein RAD23 homolog B
VSIG4	Q9Y279	V-set and immunoglobulin domain-containing protein 4
VSTM1	Q6UX27	V-set and transmembrane domain-containing protein 1
VSTM2L	Q96N03	V-set and transmembrane domain-containing protein 2-like protein
VTCN1	Q7Z7D3	V-set domain-containing T-cell activation inhibitor 1
VSIR	Q9H7M9	V-type immunoglobulin domain-containing suppressor of T-cell activation
ATP6V1D	Q9Y5K8	V-type proton ATPase subunit D
ATP6V1F	Q16864	V-type proton ATPase subunit F
VPS37A	Q8NEZ2	Vacuolar protein sorting-associated protein 37A
VPS53	Q5VIR6	Vacuolar protein sorting-associated protein 53 homolog
VTA1	Q9NP79	Vacuolar protein sorting-associated protein VTA1 homolog
VCAM1	P19320	Vascular cell adhesion protein 1
VEGFA	P15692	Vascular endothelial growth factor A
VEGFC	P49767	Vascular endothelial growth factor C
VEGFD	O43915	Vascular endothelial growth factor D
FLT1	P17948	Vascular endothelial growth factor receptor 1
KDR	P35968	Vascular endothelial growth factor receptor 2
FLT4	P35916	Vascular endothelial growth factor receptor 3
VNN2	O95498	Vascular non-inflammatory molecule 2
VASN	Q6EMK4	Vasorin
VCAN	P13611	Versican core protein
VAMP5	O95183	Vesicle-associated membrane protein 5
VIM	P08670	Vimentin
PROC	P04070	Vitamin K-dependent protein C
VMO1	Q7Z5L0	Vitelline membrane outer layer protein 1 homolog
VWF	P04275	von Willebrand factor
VWA1	Q6PCB0	von Willebrand factor A domain-containing protein 1
SORCS2	Q96PQ0	VPS10 domain-containing receptor SorCS2 [Cleaved into: SorCS2 122 kDa chain; SorCS2 104 kDa chain; SorCS2 18 kDa chain]
WFDC12	Q8WWY7	WAP four-disulfide core domain protein 12
WFDC2	Q14508	WAP four-disulfide core domain protein 2
WFIKKN1	Q96NZ8	WAP, Kazal, immunoglobulin, Kunitz and NTR domain-containing protein 1
WFIKKN2	Q8TEU8	WAP, Kazal, immunoglobulin, Kunitz and NTR domain-containing protein 2
WAS	P42768	Wiskott-Aldrich syndrome protein
WASF1	Q92558	Wiskott-Aldrich syndrome protein family member 1
WASF3	Q9UPY6	Wiskott-Aldrich syndrome protein family member 3
WIF1	Q9Y5W5	Wnt inhibitory factor 1
CCN4	O95388	CCN family member 4
CCN5	O76076	CCN family member 5
XPNPEP2	O43895	Xaa-Pro aminopeptidase 2
YTHDF3	Q7Z739	YTH domain-containing family protein 3
ZBTB16	Q05516	Zinc finger and BTB domain-containing protein 16
ZBTB17	Q13105	Zinc finger and BTB domain-containing protein 17
IKZF2	Q9UKS7	Zinc finger protein Helios
SLC39A14	Q15043	Zinc transporter ZIP14
SLC39A5	Q6ZMH5	Zinc transporter ZIP5
