# Supplementary material for: Next generation plasma proteome profiling of COVID-19 patients with mild to moderate symptoms
Source: eBioMedicine. 2021 Nov 27;74:103723. doi: 10.1016/j.ebiom.2021.103723 (PMC8626206; doi:10.1016/j.ebiom.2021.103723)
Supplement: Supplementary file 6 [file mmc6.xlsx]

## Sheet: Sheet1
Table S4. Plasma proteome profiling of the COVID-19 patients
Subject ID	Visit	ABL1	ACAA1	ACE2	ACOX1	ACP5	ACP6	ACTA2	ACVRL1	ACY1	ADA	ADA2	ADAM15	ADAM22	ADAM23	ADAM8	ADAMTS13	ADAMTS15	ADAMTS16	ADAMTS8	ADCYAP1R1	ADGRB3	ADGRE2	ADGRG1	ADGRG2	ADH4	ADM	AFP	AGER	AGR2	AGR3	AGRN	AGRP	AGXT	AHCY	AHSP	AIF1	AIFM1	AK1	AKR1B1	AKR1C4	AKT1S1	AKT3	ALCAM	ALDH1A1	ALDH3A1	ALPP	AMBN	AMBP
1	day0	1.60834	1.59813	-1.66576	-0.00205103	0.231344	-0.204665	-0.854339	-0.328227	-0.806598	-0.044276	0.184759	-0.140288	-1.31493	-1.02946	-0.0587257	-1.47688	0.432662	-0.841919	-1.43673	-0.667644	-0.419437	-0.147603	-0.344423	-0.68673	-0.642971	0.347527	-1.70021	-0.1222	2.44667	-0.15266	0.452477	2.11699	-0.117613	1.77606	1.22212	-0.177617	4.67441	1.93813	1.33401	-1.23697	2.42729	0.897312	-0.435171	0.711568	-0.706778	-1.47948	-0.872192	-0.521689
2	day0	1.99646	1.2443	-1.26074	-0.534965	-0.133305	-0.329773	-0.597692	-0.521543	-0.696269	0.295466	0.052941	0.376252	-0.86599	-0.769719	-0.503595	-1.21883	0.196645	-0.833026	-0.728837	-0.588788	-0.355093	-0.201877	-0.646856	-1.06275	-0.686606	0.269209	-1.75089	-1.00498	-1.2809	-0.998315	0.750936	2.77705	0.302745	2.33307	1.48165	1.49464	3.26858	1.89403	1.26908	-0.902694	2.53152	0.764851	-0.701068	0.725358	-0.586066	-1.66306	-0.672937	-0.214326
3	day0	3.03786	1.86689	-0.868746	0.930296	-0.310255	-0.0313692	-0.750644	-0.198331	0.435663	-0.181295	0.260528	-0.276432	-0.456139	-1.01783	-0.232675	-1.45816	0.254294	-0.672375	-1.08347	-0.447659	-0.383068	-0.0230523	-0.964334	-0.851456	1.41103	0.122905	-0.377193	-1.06744	2.45494	0.241479	0.410326	2.19196	-0.232332	2.22773	1.64751	0.515639	5.46171	2.58672	2.66774	-0.509909	3.78787	1.36571	-0.551604	1.66803	-0.721255	-0.590582	-1.23036	-0.663549
4	day0	3.96257	2.35595	-1.45987	0.653483	-0.502947	0.182233	-0.00116972	-0.0356524	-0.561171	0.355803	-0.290429	0.371563	-0.449529	-0.554055	-0.382345	-1.03155	0.642802	-0.823698	-1.80878	-0.268938	-0.647727	-0.190293	-0.400617	-0.50455	-1.09178	0.05981	-0.560759	-0.781004	-0.317519	-1.70859	-0.168592	0.881121	-0.406008	2.9	2.0854	0.110014	6.12109	3.60328	2.83216	-1.1987	3.89371	2.12927	-0.222591	0.525424	0.786994	0.116661	-1.4448	-0.341606
5	day0	3.90999	1.93895	-0.925126	0.167068	0.31639	0.319754	0.0494019	-0.0989706	-0.946294	0.439801	-0.963567	-0.089304	-0.482935	-0.55897	-0.697378	-0.688603	0.139125	-1.16008	-1.37572	-0.561052	-0.175819	-0.183835	-0.182494	-0.913409	-1.60474	-0.172138	-1.18798	0.0104477	-0.61735	-0.437403	0.434143	1.17416	-1.41306	3.11716	0.724258	0.720728	5.5117	2.43711	2.58468	-0.963613	3.91558	1.98897	-0.282747	0.467114	1.08287	-1.55889	-0.663994	-0.427943
6	day0	3.58474	1.77302	-1.29723	0.352579	0.0669505	0.867869	0.148927	-0.109252	-0.542248	-0.189474	-0.221729	0.501017	-0.458017	-0.690667	0.0189551	-1.16616	0.362255	-0.733837	-0.410669	-0.554753	0.441248	-0.2931	-0.24414	-1.01028	-0.760557	-0.0808207	-0.328603	-0.744301	-0.309205	-1.24405	-0.0944241	1.2055	-1.38983	2.31793	3.95815	-0.0251032	5.63374	3.07791	1.92141	-0.997544	4.05326	2.23535	-0.267913	1.27873	0.707464	-1.72207	-0.861363	-0.577474
7	day0	3.66346	1.70062	-1.50426	0.75178	-0.918723	0.255843	0.0737518	-0.664558	-0.508085	1.35494	-0.0489515	0.0220138	-1.79763	-1.15187	-0.7766	-1.83342	-0.416686	-0.869679	-0.734955	-0.566205	-1.04399	-0.0938777	-0.551242	-0.357238	-0.293957	-0.631056	-1.60015	-0.9645	0.350562	-1.49669	0.29365	2.11858	-0.519165	2.09158	2.15083	0.0145668	5.76074	3.35002	2.34155	-1.14387	3.64039	2.0686	-0.300944	0.577394	-0.629486	-1.16533	-0.994609	-1.428
8	day0	1.80284	0.489579	-1.32607	-0.178929	-0.881485	-0.25422	-0.110318	-0.198653	-1.38414	0.0518533	0.211478	0.712235	-0.781189	-0.667684	-0.329412	-0.963015	0.441305	-0.580915	-0.421594	-0.520973	-0.104497	-0.0246016	-0.332836	-0.422179	-1.71075	0.608638	-2.28279	-0.857275	-0.36876	-1.16976	0.440981	2.7409	-2.29666	0.736038	3.33776	0.15467	4.16324	3.58782	1.01612	-1.17706	3.51308	0.870287	-0.265669	1.25331	0.951716	-2.49535	-0.666855	-0.879235
9	day0	2.12893	2.6892	-0.16421	1.17622	0.4406	-0.25423	-0.125196	-0.404182	1.09499	0.279736	0.576547	-0.137949	-1.65116	-1.2877	-0.521222	-1.21752	-0.403761	-0.683172	-1.71198	-0.340009	-0.538804	-0.347385	-0.779199	-0.588698	0.247571	0.192029	-1.09334	-1.24369	3.39279	-0.00087451	0.0854269	1.60456	0.247406	2.34006	3.92194	0.531012	5.77283	4.17252	2.97431	-1.22479	4.16796	1.52278	-0.510343	1.92756	0.270216	-0.625884	-0.967499	-0.183491
10	day0	1.64367	1.04163	-1.1859	0.471822	-0.330291	-1.43095	-0.514388	0.034349	-0.245769	-0.154269	1.06535	0.299255	-0.651216	-1.79211	0.291914	-1.28138	-0.0338777	-1.04358	-0.8849	-0.541333	-0.267933	0.397607	-0.191812	-0.0967543	-1.56936	0.78105	-1.08169	-1.63231	0.940824	-0.527676	0.615367	1.27118	-1.70249	2.07404	4.52513	0.118945	4.59546	3.92337	1.81313	-0.867192	3.6355	1.04039	-0.274828	1.03454	-0.170793	-1.61773	-1.0322	-0.668901
11	day0	3.20843	3.02975	-1.41153	1.46589	-0.517833	-0.0668073	0.0809499	0.087483	0.677218	0.0453088	0.111333	0.506088	-1.04204	-1.66434	-0.177032	-0.994643	0.195792	0.580035	-0.164155	-0.360743	-0.858255	-0.210067	-0.225805	-0.285736	0.517413	0.346011	0.0704083	-0.858589	0.442722	-0.440581	0.500932	1.45487	0.316736	2.73199	2.97827	0.760774	6.94509	3.90993	3.16444	-0.740111	4.47653	2.6409	0.185715	1.91394	0.00975809	-1.31586	-1.08199	-0.73475
12	day0	1.63762	1.6239	-0.451313	1.39738	0.548868	0.720891	-0.493459	0.239177	0.877329	0.890483	-0.189919	0.878672	0.0352091	0.0159848	0.301581	-0.815073	0.475853	-0.609398	-0.546398	-0.901777	0.127429	0.282256	-0.932707	0.135549	0.818383	-0.0889771	-0.0782089	-0.314083	-1.71885	-1.61556	0.190603	0.62576	1.00602	1.27197	5.21149	-0.23664	4.8651	5.24193	2.32334	-0.890829	4.33821	0.488548	-0.141351	2.88895	0.817058	0.972596	-1.0284	-0.425288
13	day0	2.19887	1.78178	-0.17603	1.16825	0.766158	-0.0440933	-0.867176	-0.132381	1.68244	0.859455	0.892412	0.206248	-0.337378	-1.56072	0.0621154	-0.350831	0.674884	0.516112	-0.935188	-0.672598	-0.38266	0.268653	-0.157168	0.232246	-0.260356	-0.169106	-1.04908	-1.12747	1.17595	-0.76562	1.62025	1.64136	0.753599	2.10591	4.68472	0.101142	5.90306	4.90664	2.45537	-0.756616	4.39275	1.2874	0.286747	2.54234	-0.376406	-1.3196	-0.779516	-0.249535
14	day0	2.22387	1.62306	-0.255691	1.08007	0.85371	0.81728	0.0150613	0.378349	0.565173	0.173469	-0.235262	-0.040067	-0.328406	-0.686216	-0.404594	-1.0993	0.447254	-1.07956	-0.736654	-1.01226	0.0173847	-0.208018	-0.12873	0.172649	-0.485585	0.591895	-0.710425	-0.702548	0.519882	-0.110461	0.459052	2.12662	-0.677966	1.57505	2.68811	-0.241675	4.5776	3.55825	1.50347	-0.832628	3.32624	1.01163	-0.173615	1.23971	1.52929	1.9796	-1.32363	-0.300397
15	day0	2.91743	1.89132	-1.56377	1.27393	-0.783128	0.870159	-0.524124	-0.00271599	-0.941627	0.0417101	-0.310248	0.416014	-0.467075	-0.471249	0.361425	-0.73871	0.0319754	-0.936627	-0.788361	-0.453221	-0.414394	-0.197636	-0.148329	-0.60661	-2.08226	0.487039	-2.36049	-0.875249	-0.863589	-1.52674	0.0885221	2.64487	-2.23644	2.14565	2.52214	0.64624	6.16885	2.8738	2.48654	-0.99643	4.09955	2.00139	-0.0198575	0.279947	-0.750258	0.421179	-1.0953	-0.336526
16	day0	2.60668	2.35706	-0.798311	1.45193	0.633033	-0.440004	-0.152	0.217697	-0.486851	0.640154	1.06731	0.62693	0.0360387	-0.173805	0.29151	-1.18471	0.577343	-0.180353	-0.0161855	-0.882924	-0.62265	-0.335148	-0.358827	0.437124	-1.80988	0.105229	-1.83224	0.371752	1.3595	-1.2381	0.850196	1.75919	-1.2943	1.57375	1.69457	1.10414	6.87424	3.80842	1.98583	-0.573933	4.84827	2.44327	0.207526	0.8989	0.505956	1.9061	-1.08339	-0.364845
17	day0	3.48633	2.93348	-1.05861	1.3292	-0.852143	0.302622	-0.616485	0.0835475	-0.353536	1.12943	0.269691	0.070267	-0.858962	-0.876914	0.0265626	-1.41849	0.283022	-0.319049	-0.724491	-0.864331	-0.769125	-0.128161	-0.291207	-0.823018	-2.95779	0.0868479	-1.00041	0.296939	0.0908207	-0.56084	0.581426	1.38639	-1.91639	4.06234	-0.0951443	0.680756	7.13037	3.96243	2.85034	-1.77124	4.58525	2.54056	-0.115677	0.469249	0.527835	3.35756	-1.49788	-0.455906
18	day0	2.09102	2.28354	-0.808411	0.90951	-0.0223446	0.153363	-0.219449	0.364792	0.612222	0.505107	0.77877	0.624516	-0.426296	-0.332183	0.325476	-0.816	0.487104	-0.254469	0.354679	-0.890927	-0.38826	0.36825	-0.462223	-0.206518	0.219453	0.480444	0.4442	-0.599961	1.00358	-0.473177	1.86974	2.53107	0.341594	0.689858	1.45755	0.469122	5.61717	2.54065	1.94841	-0.967453	3.96245	1.73197	-0.28318	1.18359	0.53974	-4.08738	-1.32754	-0.328814
19	day0	0.861374	2.12909	-0.311486	0.160215	0.254367	0.249199	-0.0690788	0.334442	0.873296	0.210348	0.890743	0.315988	-0.0162825	-0.191672	0.475726	-0.792553	0.247779	-0.510562	-0.80173	-0.494449	-0.496391	0.312075	-0.781842	0.147101	0.147121	0.446128	-0.94458	0.0425346	0.306041	-0.834847	1.53896	2.17997	1.23741	0.515149	2.92322	-0.452517	3.45817	2.93422	1.21567	-0.951481	3.23149	0.896991	0.210561	1.41305	0.431918	0.347988	-1.12356	-0.31017
20	day0	1.2089	0.277468	-1.3963	0.218707	-0.343938	-1.14155	-0.691845	-0.201642	0.506997	-0.652694	-0.203431	-0.769876	-1.17166	-1.80226	-0.750006	-1.07729	-0.461842	-0.85334	-1.18176	-0.741241	-0.381164	-0.454096	-0.657458	-0.518725	0.792196	0.0301018	-1.67993	-1.46608	0.421564	0.0285727	0.135934	0.880234	-0.270433	1.84559	2.80703	-0.771416	3.58054	3.46244	0.775552	-0.602294	2.76733	-0.0782857	-0.693523	1.68084	-0.460148	-1.39944	-0.936406	-0.86664
21	day0	2.6891	1.78857	-1.19062	1.53644	-0.345683	-0.307201	-0.272079	0.267007	0.630443	1.14204	0.487914	-0.0882077	0.644106	-0.520386	0.25376	-0.934114	0.799865	-0.617779	0.456922	-0.430452	0.241536	0.497026	-0.211989	1.37081	-1.47429	0.041095	-1.39286	-0.0324133	0.958551	0.232066	1.20166	1.88884	0.0273571	1.90086	2.14184	0.421794	4.83064	3.9979	2.29278	-0.105252	3.47416	1.38244	0.58918	0.580129	3.72703	0.174783	-1.48241	-0.531357
22	day0	3.77446	3.29987	-0.686855	1.74281	0.300459	1.01614	0.348471	0.211859	-0.568253	1.38704	0.936941	0.468665	0.419004	-0.160285	0.70521	-0.446761	0.311548	-0.590376	-0.410435	-1.04182	-0.171298	0.845197	0.888749	-0.173697	-1.59361	0.307016	-0.850944	0.46034	2.7571	-0.513974	1.73701	2.66643	-1.79987	1.59015	4.57488	1.13812	6.92224	3.35082	2.43943	-0.513577	5.16653	2.62634	0.579847	1.73748	0.995882	0.100957	-0.966307	-0.276685
23	day0	3.31371	2.8202	-0.123921	0.825576	0.375649	-0.528907	0.173995	-0.237483	0.378475	0.655767	0.381195	0.680927	-0.862574	-0.649719	-0.482597	-1.0418	-0.647679	-0.819499	-0.995544	-0.412789	-0.924396	0.523172	-0.489772	-0.454882	-0.0115413	-0.136303	-0.790266	-1.37229	0.479343	0.441984	0.924585	1.80179	-0.144924	3.01702	4.15997	1.14212	6.43519	4.20606	2.6147	-1.00868	4.2885	2.26977	-0.35703	1.3971	0.313534	-0.729258	-1.52193	-0.555055
24	day0	0.777671	0.258855	-0.977926	-1.8598	0.483697	-0.735411	0.039865	0.280396	0.72909	0.414228	0.277873	0.239414	-0.0135186	-0.366101	-0.442936	-0.758154	0.891162	-0.0878314	-0.329591	-0.754428	0.396281	-0.320304	-0.430463	-0.0661045	0.887812	0.501609	0.493325	-0.237226	0.906657	-0.0921012	0.665497	1.33675	-0.430705	1.17434	2.75224	-0.227288	1.50527	2.04172	-0.176545	-0.738703	2.3033	-0.133979	0.276347	1.10634	-0.128114	-1.64315	-0.691626	-0.120716
25	day0	2.19731	1.53677	-0.721358	0.926575	0.833572	0.708636	0.418362	0.468409	-0.543433	0.253769	0.61103	0.221466	-0.334254	0.0431015	-0.0739921	-1.32493	0.117815	-0.525538	-0.394984	-0.465005	0.478711	0.0457536	-0.158643	-0.423534	-1.03818	0.308641	1.24668	0.189234	1.04279	-1.29684	1.41032	1.64281	-1.21403	1.22079	2.80489	0.403928	5.56589	2.51528	1.93465	-1.14063	3.66074	1.25746	0.198354	0.743276	1.14756	-2.25089	-1.48375	-0.347852
26	day0	2.51564	1.7526	-0.321858	1.70468	-0.1742	-0.564659	0.558584	0.13817	-0.286849	0.772053	0.410109	0.336698	-0.300746	-0.391329	-0.394178	-1.26444	0.241283	-0.239935	-0.967834	-1.46287	-0.58416	0.298307	-0.216992	-0.222443	-1.60351	0.721755	-0.0331521	-0.970815	3.35546	-1.16243	1.03209	1.50635	-0.681972	3.3871	2.27559	0.581367	6.24928	4.27271	2.46449	-0.93277	4.14124	2.31991	0.0599979	0.891259	3.31293	-1.44015	-1.33165	-0.180412
27	day0	2.62759	2.4856	-0.15521	1.16375	0.956858	0.749384	-0.505983	0.0165014	0.913121	0.57956	0.658309	0.310745	0.31145	0.0401923	0.529356	-0.867345	0.632622	-0.725033	-0.206226	-0.749102	-0.307277	0.649258	-0.0946024	0.038989	-0.147156	0.262618	-0.380946	-0.543697	1.18674	-0.226023	2.09562	2.32862	0.00321049	1.13627	2.43249	-0.397095	6.29693	3.34229	2.17769	-0.892732	4.46296	2.00965	0.466466	1.47327	1.33576	-0.425529	-1.42053	-0.0944446
28	day0	3.75705	2.54813	-0.438304	0.886333	-1.53228	1.09234	-0.175703	0.425022	-1.69297	1.65803	-0.696984	0.917951	-0.784483	-0.929098	-1.58118	-2.12027	-0.435485	-0.504252	-2.42556	-0.550421	0.163873	-1.31406	-0.444871	-1.12776	-1.06808	0.122613	-0.415318	-1.85537	0.932615	-0.17974	-0.862635	2.58584	-1.51625	3.61454	2.10061	2.19296	6.51274	2.89928	2.62992	-0.284406	5.76952	2.85037	-1.45513	0.178864	-0.0275933	-2.66101	0.185688	-0.393044
29	day0	2.38502	1.95818	-1.50808	1.12966	0.00920351	0.625219	-0.583336	-0.0565829	-0.846937	0.187658	0.247444	0.595482	-0.658612	-0.562856	0.273297	-1.17964	0.815926	-0.625925	-0.999977	-0.923451	-0.829721	0.0888897	0.0683732	-0.472446	-1.55069	0.606678	-1.35838	-0.751172	-1.43427	-0.201879	0.994378	1.69133	-0.897794	2.33607	2.77672	0.344495	6.25031	3.42525	2.17435	-1.39058	4.19308	1.79051	0.130549	0.69252	-1.04155	-0.0116447	-1.52423	-0.352488
30	day0	2.90725	4.43084	0.420108	1.89555	-0.12858	1.26527	0.364832	0.0150344	0.703927	-0.050172	-1.23023	-0.123962	-0.882259	-0.842799	-1.24729	-1.99962	0.25063	-0.740948	-2.49692	-0.277903	-1.06535	-2.00841	-0.48323	-1.56243	1.66647	0.0750596	-1.28968	-2.5824	1.51493	-0.753256	-1.49168	1.09872	2.13519	3.81616	0.149209	0.955435	7.10188	3.94876	3.24928	0.115318	5.37149	2.29932	-1.2525	1.52755	3.66783	2.0475	-1.51543	-0.346609
31	day0	2.93864	2.75801	-0.716015	2.67407	-0.273669	-0.239061	0.872989	-0.12123	-0.662216	0.273002	0.803585	0.689417	-0.567244	-0.487365	-0.43318	-0.764619	-0.44801	-0.334199	-0.164513	-0.0493959	-0.0728328	0.103506	0.126317	0.817769	-2.07861	0.0539352	-0.693286	-0.200179	-1.13833	-0.873598	0.550909	2.11744	-0.929159	2.52842	3.90751	0.983956	5.52002	3.37256	3.08062	-0.214296	4.82137	2.29901	-0.221148	1.36654	0.981506	-0.912603	-0.80868	-0.560712
32	day0	3.32337	2.34736	-1.52323	2.0158	0.00486725	1.08003	0.524636	0.295207	-0.110034	0.309369	0.721032	0.367149	-0.00298545	-0.10358	0.477295	-0.888816	-0.133286	-0.639126	-0.391548	-0.613156	-0.15245	0.105788	-0.183378	1.0409	-1.64369	0.256774	-0.974835	0.868332	0.23292	-1.53435	1.46221	3.39863	-0.632314	0.743483	3.22328	1.0752	6.79051	3.08043	2.48547	-1.11382	4.90905	2.47746	0.48658	0.798711	0.930519	0.316576	-1.64726	-0.721799
33	day0	3.41698	3.17638	-1.43998	1.62303	0.442718	0.565772	1.294	-0.282609	0.303349	0.720351	0.817989	-0.168234	-0.939817	-1.22632	0.183596	-0.898579	-0.321374	-0.652634	-0.784099	-0.144546	-0.295987	0.565071	-0.105767	0.58106	-0.592705	-0.134511	-0.182101	-0.672446	1.79122	-0.938492	0.783119	2.30598	-0.676525	3.02431	3.36422	1.05086	7.17193	4.4549	3.26845	-0.942995	5.20466	2.8999	0.276661	1.84896	0.974121	1.18796	-1.30428	-0.817679
34	day0	1.66838	1.45713	-0.946542	0.467895	-0.596622	0.30636	-1.08327	0.187838	0.789082	0.0329498	0.615373	0.453296	-0.137986	-0.340649	0.302889	-0.500847	0.586826	-0.326778	-0.260703	-0.625705	0.24693	0.100974	-0.0465232	0.145035	0.443911	0.310373	-0.466242	-0.502353	0.369708	-1.60127	1.18751	1.87689	0.454315	0.919679	1.6895	-0.319569	4.46292	2.26771	1.44479	-0.561602	3.32558	0.672895	0.505175	1.73489	0.352843	1.39329	-1.13017	-0.49933
35	day0	2.15463	1.5796	-0.908912	0.283824	0.350981	0.40716	-0.6238	-0.380941	-0.868529	0.328933	0.124815	-0.0779401	-0.846088	-1.45925	-0.465401	-1.09757	-0.064629	-0.467647	-1.60094	-0.889036	-0.26729	-0.143371	-0.012242	-0.843985	-1.19716	-0.106355	-0.624385	-0.758403	0.521895	-1.11064	0.356589	1.53609	-0.579339	3.0732	3.24806	0.135491	6.21114	3.81403	2.5858	-0.435388	4.1494	1.85899	-0.618403	1.23978	0.131975	-0.527255	-1.46364	-0.390515
36	day0	2.7533	2.08794	2.29162	0.929543	0.568454	0.444762	0.0743512	-0.125341	1.45547	0.562347	-0.386563	0.418972	-0.0672653	-0.169363	0.221885	-0.651645	0.813186	-0.0373985	-0.0608849	-0.558786	-0.140835	-0.114669	0.103048	0.669993	0.754362	0.224625	-0.925317	-0.447334	1.00528	-0.272786	0.620382	1.74673	0.950141	1.56106	4.23563	0.278478	5.70432	4.32753	2.55279	-0.678599	4.38492	1.96731	0.339005	1.88168	4.25759	1.03082	-1.63883	-0.374625
37	day0	2.7568	1.83646	-1.06145	0.628601	0.373241	-0.553648	-0.388003	0.405189	-0.0258075	0.607888	-0.0391842	0.459083	-0.95964	-1.36771	0.118183	-1.19834	0.388696	-0.633696	-1.06098	-0.882607	0.20431	-0.241136	-0.103135	0.00410636	0.395964	0.454712	-0.959802	-0.509316	3.01154	0.242783	1.26829	2.17862	-0.549266	1.4493	2.87252	0.172174	6.21817	2.92834	2.55226	-0.930125	3.34759	1.87773	0.23376	1.15146	1.03675	3.2374	-1.294	-0.422732
38	day0	2.82502	2.19016	-1.13681	0.640873	-0.202587	-0.464571	-0.100596	0.287309	-0.394989	0.664949	0.81257	1.02617	-0.43945	-0.941949	0.016701	-0.370341	-0.347805	-0.394744	-0.439193	-0.341453	0.23241	0.355623	0.226248	0.542075	-0.908156	0.173176	-0.947615	-0.0315641	-0.629654	-0.75041	1.02384	2.80583	-0.90772	1.43717	3.06702	1.61456	5.74737	2.52557	2.34908	-0.00762664	4.66411	2.60534	0.0282247	1.38197	-0.0221958	-0.0869417	-0.498067	-0.870107
39	day0	2.25757	2.00168	-0.386055	1.1468	0.881966	0.0598613	0.430586	0.616931	-0.0989161	0.648069	0.135604	0.0463287	-0.229796	-0.338133	-0.0172102	-0.728459	-0.061887	-0.505058	-0.516415	-0.648849	-0.172883	0.0513702	-0.781939	0.267261	-0.748823	0.225708	-0.300175	0.0647643	-0.264752	-0.997557	1.14099	2.11389	0.0745474	2.64201	2.95599	1.47691	4.97118	3.33094	2.04191	-0.342292	3.83661	1.85102	-0.15767	1.49066	1.88613	2.30406	-0.274523	-0.274133
40	day0	2.5087	2.06614	-1.25847	0.304354	-0.497656	-1.41579	-0.344718	-0.216635	-0.0101332	0.0432918	0.887591	0.903368	-0.241953	-0.702066	0.295868	-0.990777	-0.123754	-0.744759	-0.807191	-0.50648	-0.378356	0.391127	-0.259531	-0.77157	-0.123023	0.682662	-0.742485	-0.286956	-0.344108	-1.58013	0.582628	2.36136	0.0823746	0.554518	3.16858	0.750397	5.7992	2.79393	1.77836	-0.560578	4.13294	1.67659	-0.111377	0.489396	-0.264487	-2.4196	-0.682515	-0.657983
41	day0	2.0848	2.27344	-1.45185	0.268203	-0.0961621	-1.3736	-0.234893	-0.0756064	0.0708174	0.00543774	0.798778	-0.10688	-0.581155	-0.346358	-0.203255	-0.675572	0.0741688	-0.955368	-0.813578	-0.631582	-0.582498	0.300847	-0.359135	-0.379273	0.982624	0.723155	-1.63257	0.38202	2.2593	-1.39043	0.909124	1.90698	1.74643	2.72401	1.07529	0.459347	5.27416	3.54306	1.96187	-0.378642	3.49618	1.44756	-0.0859601	1.28614	0.129202	-1.50622	1.13283	-0.356492
42	day0	2.54164	2.40058	-0.16058	0.330616	0.49055	-0.301361	-0.36136	0.350034	1.83853	0.742404	0.591337	0.468576	0.0629494	-0.227103	0.235707	-0.714002	0.81256	-0.381493	0.846065	-0.493789	0.262936	0.647965	0.0358742	0.210253	1.43966	0.219426	-0.937488	-0.201429	-0.540626	-0.484473	1.99921	1.92759	1.76285	1.79344	3.58535	-0.241403	5.7715	2.72857	2.70428	0.246617	4.12123	2.09821	0.579218	2.87467	1.17796	-1.15053	-1.47965	-0.45005
43	day0	2.80771	2.41757	-0.440806	0.762715	-0.076711	-0.811717	-0.402232	0.0777459	1.10315	0.310217	0.552199	0.249235	-0.963783	-1.61726	-0.187656	-1.32643	0.682685	1.97385	-1.01542	-1.23127	-0.709904	-0.0765611	0.213247	-0.768417	0.885047	0.652239	-0.505964	-1.73767	1.36614	-1.21524	0.757818	1.69822	0.985952	2.34657	2.17433	0.318602	6.06914	3.54682	2.47843	-1.30252	4.43799	2.18095	-0.0699155	2.02893	0.0292027	-1.85082	-1.47804	-0.68108
44	day0	2.54307	1.91805	-0.851438	0.996433	0.274415	-0.0970157	0.228338	0.574682	-0.19415	0.419112	0.759038	0.439469	0.0330819	0.209028	0.066522	-0.940726	1.44714	-0.828633	-0.0566504	-1.11164	-0.00610022	0.359966	-0.234973	0.0381491	-0.826007	0.852388	-0.412573	-0.287486	1.32402	-1.24696	1.42948	1.82322	-0.959963	0.989275	1.91784	-0.0469091	5.76683	2.86109	2.51446	-0.865784	4.12582	1.77189	0.397232	0.716948	0.334564	-0.0903099	-1.44497	-0.236651
45	day0	3.20824	2.5473	-1.19013	1.40793	0.296088	0.338342	-1.06005	0.136132	0.932076	0.442205	0.704628	0.23605	-0.334085	-0.430352	0.045349	-0.922343	0.581497	-1.10454	0.0785337	-0.987623	-0.289414	0.140859	-0.0623652	0.105162	0.440467	0.0100507	-1.68478	-0.486453	1.342	-0.829397	1.28122	1.63162	0.58658	0.605961	3.41438	0.116022	6.47427	2.43513	2.44157	-1.13052	4.85799	2.04135	-0.0403656	1.63535	2.95634	0.785344	-1.19036	-0.553607
46	day0	1.84224	1.46256	-0.447602	-1.01912	0.23232	0.120659	0.375434	0.490188	0.719298	0.29271	0.793645	0.91458	-0.029941	-0.694829	0.106551	-0.800943	0.685461	-0.0370576	-0.0218011	-1.03043	0.427305	0.717273	1.13866	-0.0900402	1.08184	0.558504	-0.623176	-1.32062	0.957453	-0.0607378	1.71965	2.40444	0.808834	2.60033	3.30756	1.0083	3.94812	3.24683	1.91976	-0.536233	3.1574	1.36098	-0.157003	1.46595	1.96705	-0.125096	-0.710692	-0.334229
47	day0	0.626772	0.916003	-1.20125	0.106739	-0.393943	-0.831054	-0.656579	-0.584449	0.213745	-0.311019	-0.0451649	0.413736	-1.23059	-0.604485	-0.341378	-1.8321	0.0202085	-0.800732	-0.504965	-0.372351	-1.20695	0.309694	-0.444936	-0.612536	0.629363	0.044385	-1.04855	-1.75544	0.483499	-0.859262	0.278176	1.44833	0.0880498	1.77734	2.19283	-0.316841	3.75042	3.2728	1.2474	-0.490356	2.41202	0.774119	-0.746459	0.694535	0.391793	0.831095	-1.29816	-0.945212
48	day0	2.90407	2.96747	0.988246	0.968776	0.439273	0.181207	0.567758	0.0337176	1.30779	1.06808	1.18001	0.666025	-0.642695	-0.011504	-0.0100298	-0.923687	0.864144	-0.466071	0.0413806	-0.573415	0.121045	0.782317	1.78246	0.657076	0.729201	0.541643	-0.0178138	-0.82109	0.637153	0.00201696	1.00056	2.50071	1.49999	1.1268	1.09048	0.561684	5.88771	3.28457	2.66939	-0.989577	4.07971	1.64274	0.0711048	1.52065	0.824231	0.118509	-1.86809	-0.518833
49	day0	2.97819	2.56283	-0.475131	1.48156	0.0754432	0.402414	0.54148	0.894993	0.655901	0.391309	1.14534	0.240025	-0.157529	0.322351	0.318509	-1.08175	0.487277	0.0699547	-0.321312	-0.735415	0.571553	0.719949	0.829706	0.5613	-0.0123106	0.724095	-0.180324	-0.125379	1.98251	0.346756	2.11953	2.43243	0.112512	1.7659	2.91745	0.363211	6.16488	3.92824	2.55182	-0.260987	4.07035	2.31367	0.292521	1.87825	0.60808	-0.817131	-0.925276	0.186122
50	day0	2.15439	3.15853	0.428357	0.0727328	0.200649	0.334633	0.357791	-0.318193	1.14117	0.812323	0.784114	0.910628	-1.08233	-1.06004	0.143076	-0.765942	0.380672	-0.426208	-0.516677	-0.513892	-0.293304	0.328838	2.08551	-0.714403	1.16241	0.280387	-0.0621761	-0.625499	1.05271	-1.96875	1.15627	2.18051	1.75273	2.52873	5.03701	0.452675	5.40379	5.0257	2.3384	0.465324	4.14262	1.3451	-0.0894493	3.08182	0.713913	0.430053	-0.864618	-0.472784
1	day14	2.35543	1.86236	-1.02528	0.966437	0.529092	0.960604	-0.581361	-0.179749	-0.0440579	0.64011	0.714921	0.848794	-0.20999	0.144597	0.133349	-1.28026	1.12581	-0.901387	-0.60781	-0.926383	-0.118972	0.0672722	-0.15113	-0.490566	-0.657299	0.380045	-0.671238	0.618824	2.9624	-1.23284	0.743414	2.64019	-0.647604	1.46937	3.66593	0.20925	6.20034	3.6954	2.19438	-1.05829	4.11339	1.78844	0.223463	1.49542	0.0909945	0.382094	-0.751843	-0.46921
2	day14	0.610289	-0.376177	-1.77372	-0.853475	0.118147	-0.202963	-0.865672	-0.596452	-1.55461	0.851408	0.0709985	0.38042	-1.03134	-0.743158	-0.33557	-1.47861	0.345327	-1.09957	-0.957381	-0.693094	-0.702861	-0.591722	-1.30473	-1.36007	-2.07198	-0.244278	-1.85791	-0.979758	2.27097	-1.64864	-0.433652	1.9894	-1.44383	0.912663	4.517	-0.61472	0.761999	5.22446	0.359388	-1.02641	3.75554	-0.456773	-0.655654	2.07029	0.157377	-1.75152	-0.54429	-0.625881
3	day14	4.52403	3.0214	-0.877376	1.43145	0.208457	1.45974	-0.265575	-0.108	0.0592832	0.670158	-0.280774	-0.0971565	-0.0479602	-0.670971	-0.350738	-1.29864	0.20769	-1.22819	-1.1577	-1.06835	-0.157565	-0.456942	-0.946242	-1.17356	0.0976006	-0.256849	-0.139443	-0.457377	0.696335	-0.878402	0.0270563	1.75823	-0.847025	2.219	3.77274	1.11601	6.50729	3.71766	3.22324	-1.46764	4.62617	2.95292	-0.350213	1.42992	-0.360555	-0.504844	-1.55904	-0.535806
4	day14	3.11465	2.72863	-1.33726	1.37348	-0.258253	0.196609	-0.193608	-0.478506	-0.770983	0.286794	-0.565334	0.336961	-0.470725	-0.519766	-0.240428	-1.27943	0.355117	-0.736555	-1.80685	-0.294138	-0.855942	-0.317574	-0.981344	-0.464931	-1.27948	0.0544878	-0.707203	-0.848545	-1.06712	-1.75499	-0.483028	1.23978	-0.573272	2.614	4.3434	1.24653	6.60682	4.56389	2.93973	-0.758252	4.25559	2.34558	-0.0240856	1.60011	0.284825	0.26867	-1.07751	-0.389083
5	day14	3.56311	2.53272	-0.352164	0.409128	0.828415	1.06292	0.112928	-0.0883272	-0.130762	0.603567	-0.690525	0.877334	0.211939	0.0290946	-0.184199	-0.692361	0.166402	-0.92029	-1.03154	-0.705419	0.0573175	-0.0124859	-0.607075	-0.848921	-0.269125	-0.254089	-0.5332	0.0657056	-2.19699	-0.620616	0.231989	2.03729	-0.434662	2.54074	1.96485	1.64707	6.51026	2.59627	2.75775	-0.633004	4.72229	2.51064	0.0396186	0.937308	0.204027	-0.389406	-0.667251	-0.358221
6	day14	3.37969	1.78575	-1.46016	0.944065	-0.325259	0.712228	-0.532063	-0.445314	-0.37368	-0.376732	-0.686644	0.121914	-0.394964	-0.859783	0.324689	-1.53136	-0.353691	-0.949361	-0.891769	-0.502188	0.372082	-0.345825	-0.805992	-1.17992	-2.11044	-0.605436	-0.40607	-0.857138	-0.012074	-1.01049	-0.515945	1.03515	-1.54093	2.64499	3.38964	0.586916	5.77694	2.98406	2.03066	-1.888	3.79681	2.18826	-0.549345	0.367493	-0.0905195	-1.28943	-1.23377	-0.918411
7	day14	3.06385	1.53098	-1.29423	0.168014	-0.812099	0.151669	0.390026	-0.608185	-1.14286	1.16978	-0.365797	0.282955	-0.807561	-0.55552	-0.225387	-1.41479	-0.026803	-0.82005	-0.78939	-0.693659	-0.669511	-0.412236	-0.423022	-0.554551	-1.9277	-1.14486	-1.42042	-0.754302	-0.424886	-1.38417	-0.563181	1.97204	-2.37852	1.56575	3.25048	0.307919	5.42771	2.54539	2.18116	-0.682052	3.56528	1.83825	-0.107036	0.325731	-0.243745	-1.47229	-0.62753	-1.24517
8	day14	2.95934	2.41604	-1.08171	0.342439	-0.271495	0.617009	-0.585663	-0.607618	-0.835806	0.0618912	-0.386863	0.798547	-0.47264	-0.622224	-0.253192	-1.02606	-0.00473282	-0.315306	-0.541751	-0.736104	-0.0662225	-0.405412	-0.645462	-0.457531	-2.05422	-0.157266	-2.47608	-0.271023	-1.58846	-1.30162	-0.175539	2.4276	-1.7812	1.50428	2.09418	0.823213	6.17622	3.11459	2.44404	-1.24829	4.18944	2.15105	-0.153588	0.519893	-0.640386	-1.90251	-0.545743	-1.04797
9	day14	3.81497	3.46075	-0.154147	1.57884	0.418908	0.895476	-0.116662	-0.0326418	0.559445	0.490105	-0.139573	0.347907	-0.974002	-0.482334	-0.459267	-1.60315	1.36903	-0.803078	-1.32004	-0.674246	-0.364791	-0.384355	-0.531111	-1.29807	-0.551536	0.311119	-0.84202	-1.02083	0.830967	-0.728229	0.146138	2.01849	-0.141147	1.8997	2.70545	0.588998	7.52091	3.11162	3.20577	-1.31597	5.12106	2.4604	-0.404732	1.41151	1.13066	0.468041	-1.69956	-0.174709
10	day14	4.07406	3.81718	-0.819161	1.38421	0.129418	0.358834	-0.154279	0.0575458	-0.0749922	0.60674	0.619749	0.66886	0.0967843	-1.06858	0.566423	-1.42021	0.0375023	-0.95812	-0.838923	-0.475391	0.0389841	-0.102945	-0.267814	-0.684293	-0.216578	-0.0167507	-0.828454	-0.824692	0.717479	-1.46155	0.0854575	1.14	-1.05452	3.73667	4.45377	1.16208	7.39161	4.51373	3.289	-0.844587	4.76363	2.777	-0.22778	1.30938	-0.109892	-0.766627	-1.98293	-0.652629
11	day14	2.66036	1.90339	-1.82867	0.849933	-0.601336	0.03038	-0.812171	-0.479058	-0.636656	-0.0880104	-0.491012	-0.252166	-0.998481	-1.49319	-0.553283	-1.37378	0.282745	-0.333639	-0.442118	-1.18493	-1.17	-0.862282	-0.925741	-0.788632	-1.53532	0.0861804	-0.247925	-0.580946	-0.285113	-1.27583	-0.45266	1.14038	-1.15686	2.69887	3.06417	-0.389985	5.77141	3.62547	2.57402	-1.76731	3.55047	1.6407	-0.195578	1.05247	0.294228	-1.51955	-1.01991	-0.611659
12	day14	1.82643	2.0484	-0.682597	0.665722	-0.0696301	0.589181	-0.996307	-0.125392	0.394417	0.0462024	-0.662655	0.410988	-0.309054	-0.623517	-0.265674	-1.14393	0.799638	-0.800796	-0.550663	-0.530267	-0.27044	-0.324842	-1.16536	-0.447022	0.0368591	-0.419165	-0.322482	-0.811128	1.25824	-1.30344	-0.211433	0.981133	0.732486	1.31452	3.32954	0.363785	5.54488	3.3892	2.16277	-0.963327	4.18391	1.21048	-0.285985	1.43739	0.62835	0.52126	-0.989978	-0.820721
13	day14	3.33294	2.92857	-0.146928	1.1816	-0.0717337	0.698721	-0.521099	-0.736943	0.72259	0.396649	-0.058992	0.199565	-1.139	-2.54947	-0.561599	-1.04262	-0.442781	0.376688	-2.03077	-0.203085	-0.630399	-0.759482	-0.569985	-1.59352	0.176084	-1.26638	-0.714131	-1.71443	-0.751461	-0.84561	0.333474	0.912694	-0.169867	3.69523	2.62391	1.18316	7.17617	3.48852	2.9454	-0.971843	5.04332	2.31237	-0.463847	1.44205	-1.58876	-0.904427	-1.20263	-0.884767
14	day14	2.74577	1.76335	-0.42344	0.694012	0.484165	1.00698	0.290028	-0.0441355	0.198402	0.0457178	-0.976822	0.240252	-0.57616	-0.810964	-0.563971	-1.26887	0.690131	-0.702193	-0.924197	-0.944949	-0.381775	-0.537964	-0.312475	-0.201232	-1.27515	0.417067	-0.338706	-0.826071	0.958914	-1.22224	-0.295273	2.08735	-0.952888	1.67508	1.64253	0.256763	5.93751	3.42425	2.26569	-1.43162	4.08421	1.50745	-0.242043	0.685484	1.41239	1.96131	-1.0789	-0.40284
15	day14	1.89008	0.781803	-1.98325	0.309823	-0.866056	0.764691	-0.510598	-0.410049	-1.66119	-0.518885	-0.616041	0.683723	-0.24909	-0.441748	0.205791	-1.09153	0.522246	-1.00647	-0.354188	-0.423426	-0.728085	-0.473982	-1.29609	-0.789482	-1.87595	0.354091	-2.27277	-0.610516	-1.17676	-0.936521	-0.31242	1.88914	-1.93147	1.39874	2.10791	0.715849	5.09192	2.21683	2.32247	-1.22918	3.50746	1.41173	-0.0805074	0.166816	-0.717281	0.32669	-1.55867	-0.472468
16	day14	1.52696	-0.36444	-1.3003	-0.174825	-0.400911	-1.6283	-0.59875	-0.218887	-0.988208	-0.492599	0.335746	-0.239448	-0.274196	-0.92795	-0.450664	-1.90165	0.233715	-0.63578	-0.0707684	-1.12749	-1.11801	-0.932859	-0.56312	-0.729135	-0.599152	-0.296052	-2.09422	-0.337183	0.488812	-1.57994	-0.0714648	0.850087	-1.18456	1.23304	1.0105	0.476278	3.22167	2.8533	0.828027	-1.05565	2.76982	0.821767	-0.417731	0.0605478	1.8156	1.31488	-1.10953	-0.494474
17	day14	4.08508	4.01446	-0.870771	2.46956	-0.926784	0.684033	-0.622107	-0.167318	-0.16753	1.58118	-0.244666	0.250404	-0.603282	-0.60017	-0.132493	-1.5458	0.378029	-0.105217	-0.999047	-0.966464	-1.01045	-0.60045	-0.400321	-0.744455	-2.79387	-0.157916	-0.950645	-0.351822	-0.108769	-1.16591	-0.271004	1.21334	-1.78178	4.51472	0.308408	0.975046	7.57442	4.49072	3.16124	-0.906024	5.26006	3.03648	-0.258591	0.771577	0.156068	3.51796	-1.47851	-0.355976
18	day14	2.21148	1.88265	-1.04875	0.685136	0.0865723	0.0521922	-1.30161	-0.211281	0.0347958	-0.0116073	0.0321246	0.13845	-0.640321	-0.999281	-0.306288	-0.705947	-0.0860817	-0.832658	0.0391389	-0.451934	-0.688451	-0.616686	-1.15608	-1.07839	-0.830447	-0.199692	0.644067	-0.443637	0.0229369	-0.962568	0.0767325	1.32166	-0.4689	1.26545	3.29068	-0.258501	5.25463	3.0175	1.7425	-1.83495	3.69804	1.06855	-0.314469	0.992175	-0.165622	-2.99903	-1.65118	-0.564438
19	day14	2.83989	2.88204	-0.862576	1.40814	0.38296	0.928531	-0.608179	0.399995	0.667143	0.319673	-0.226261	0.188832	0.0568589	-0.401541	-0.0835791	-0.720585	0.521887	-0.980378	-1.09282	-0.724514	-0.455302	-0.549972	-0.710651	0.00170103	0.839532	-0.0845436	-0.737429	-0.13417	-0.303152	-0.352108	0.010471	1.6267	0.997492	2.11427	2.03816	-0.0586367	6.70144	3.70294	2.58362	-1.185	4.42057	2.31423	0.12978	1.07632	0.66296	0.501018	-1.76251	-0.367644
20	day14	2.94504	2.14866	-0.585616	1.71756	-0.117496	-0.1734	-0.70412	-0.538314	0.934229	-0.113421	-0.643566	-0.0608765	-0.423298	-1.09077	-0.738591	-1.22023	0.0393965	-0.748941	-1.07991	-0.40619	-0.395005	-0.759629	-0.671701	-0.471338	0.850389	-0.381119	-1.42926	-1.12279	0.490794	-0.276433	-0.137711	1.22477	-0.494264	2.77074	1.99848	0.0521746	6.31745	4.08717	2.3829	-1.00596	4.16055	1.9069	-0.700159	1.30982	0.817564	-0.959579	-1.17462	-0.824307
21	day14	3.06641	2.18487	-0.799536	0.726467	-0.509031	-0.214194	-0.24132	-0.93117	-1.49568	0.713857	-0.630575	0.118821	0.123383	-0.566464	-0.560551	-1.65012	0.00185928	-0.645147	-0.648643	-0.332094	-0.588932	-0.686987	-0.928287	-0.355366	-1.82193	-0.678477	-1.49891	-0.360892	0.813075	-1.77042	-0.702415	0.866998	-1.65127	3.19226	1.36656	-0.133752	5.31399	3.58711	2.92414	0.263513	4.25616	2.09885	-0.136614	-0.25374	3.18365	-0.322746	-0.549018	-0.740739
22	day14	3.4166	2.75822	-1.48941	0.883414	-0.649653	0.190869	-0.820413	-0.406018	-0.394403	0.391255	-0.546274	-0.0614589	0.13289	-0.868292	-0.344833	-1.60725	0.367717	-1.14193	-1.03359	-0.551442	-0.967611	-0.395656	-0.355989	-1.24865	0.21462	-0.382598	-1.07105	-0.727438	-0.0310963	-0.719545	-0.518503	1.79815	-1.10802	3.27398	3.16778	1.02639	6.07347	3.8134	2.15952	-1.21505	4.49706	2.08024	-0.469689	0.954328	-0.0665796	-1.18174	-1.51592	-0.698837
23	day14	3.04113	2.43943	-0.00610823	0.333794	-0.0522782	-0.812695	0.5377	0.129908	0.247013	0.286987	-0.201425	0.757461	0.0441475	-0.471056	-0.645268	-1.38164	0.272712	-0.528936	-0.944347	-0.265993	-0.75069	-0.030755	-0.715509	-0.643056	-0.314601	-0.448787	-0.30933	-1.2713	1.28722	0.153763	0.29294	1.62094	-1.42797	2.91226	3.43569	1.03894	5.95928	3.61142	2.52584	-1.66088	4.58704	1.77456	-0.554694	0.943397	-0.0812496	-0.417106	-1.20278	-0.587548
24	day14	3.47662	3.40616	-1.60538	1.58323	0.361442	-0.272695	-0.124822	-0.122585	-0.259945	0.351565	-0.494544	-0.247693	-0.233345	-0.668994	-0.228661	-0.981875	0.795903	-0.407681	-0.590386	-0.408889	-0.0176817	-0.538166	-0.686117	-0.518673	-0.625822	0.598986	0.0755254	-0.285137	3.86821	-1.22104	0.27639	1.34809	-1.39361	3.65379	1.82128	0.720764	7.17138	3.81153	2.46719	-1.18141	4.81562	2.44834	0.276863	0.596809	-0.360476	-1.84916	-1.28976	-0.344326
25	day14	3.60722	3.42478	-0.494796	2.59832	1.07287	1.29626	-0.0649808	0.195259	0.230034	0.557872	0.574328	0.556883	-0.135004	0.133643	0.101112	-1.55769	0.3261	-0.547002	0.131925	-0.400206	0.513898	0.0303174	-0.234732	0.0732796	-1.24178	-0.0334929	1.27093	0.484397	-1.71747	-1.43086	0.715442	1.34294	-0.84473	1.44922	4.61784	0.896164	7.2304	4.09648	2.57712	-1.22608	5.06858	2.29041	0.318373	1.90936	0.141756	-1.44807	-1.80292	-0.415573
26	day14	3.64426	3.27048	-0.148648	2.52435	0.240902	0.0537799	0.658674	0.396455	0.0163407	1.08671	0.324257	0.765091	0.26525	0.0198544	0.115937	-0.713731	0.893426	-0.0868714	-0.500363	-0.686397	-0.175666	0.303723	-0.213378	-0.465921	-1.82641	0.679079	0.0925042	-0.715311	1.21294	-0.881394	0.730821	1.29127	-1.47861	4.24094	1.61832	0.546624	7.0953	4.71399	3.0544	-1.03621	4.90587	2.87393	0.211372	0.712033	-0.516486	-0.957961	-1.49586	-0.0926855
27	day14	2.15339	1.85269	-0.591436	1.13012	0.73586	0.568109	-0.847989	-0.302627	0.733976	-0.0687028	-0.745322	-0.169586	-0.00110844	-0.357786	-0.0546021	-0.899047	-0.0123494	-0.392928	-0.845497	-0.60486	-0.786716	-0.637495	-0.890184	0.0185466	-0.0700727	-0.337788	0.262833	-0.974061	0.316809	-1.36261	0.206318	1.60902	-0.364807	2.57779	1.73039	-0.440179	5.2067	3.73858	1.76237	-0.696804	3.96072	1.79617	-0.0315968	1.02458	-0.0249168	-1.22805	-1.47198	-0.474397
28	day14	3.67818	1.53555	-1.0445	1.33237	0.444623	0.514103	-0.0988861	-0.383341	-0.300551	1.53258	0.141568	0.334938	-1.06177	-1.25039	0.159643	-0.969215	-0.456646	-1.57152	-1.81529	-1.22386	-0.151772	-0.793545	-0.417884	-0.249468	-2.18942	-0.906772	-0.977782	-1.16344	1.67315	-2.35801	-0.443719	1.87302	-1.94045	3.48349	3.97446	0.386409	6.9695	4.81963	2.17751	-1.23591	4.96779	1.9031	-0.387183	1.22698	-0.0844408	-3.8669	-0.6172	-0.648933
29	day14	1.59918	1.49521	-1.70142	1.05901	-0.258516	0.388201	-0.949195	-0.285115	-1.33447	-0.075174	-0.874272	0.460576	-0.596011	-0.582535	-0.325014	-1.69668	0.601578	-0.853802	-1.43942	-0.331255	-1.20187	-1.23996	-1.22274	-0.973889	-2.09697	0.35855	-1.07661	-1.39349	0.6435	-1.34084	-0.675596	1.47452	-1.86945	2.2303	3.79965	0.168524	5.88199	4.17895	2.03145	-1.50845	4.31537	1.3212	-0.280631	0.689062	-0.824406	-0.558722	-1.4774	-0.201865
30	day14	2.1527	3.04925	0.745476	2.25841	0.694259	0.930865	-0.580265	-0.274559	1.37209	-0.0518668	-0.735816	-0.422751	-0.690229	-0.533789	-0.690998	-1.04883	-0.474502	-1.11979	-1.48746	-0.480049	-1.16702	-1.22809	-0.809938	0.210655	0.861784	-0.349655	-0.850685	-1.61289	0.988549	-0.746788	-0.414517	1.56721	1.33838	2.6516	1.52898	0.280155	6.60637	4.512	2.14039	-0.576643	4.16416	1.86694	0.0970107	1.80403	0.138798	2.17314	-1.57144	-0.142155
31	day14	3.4609	3.7793	-0.87071	3.1706	0.368073	0.258163	-0.44537	-0.564084	-0.43397	0.350905	0.48753	0.921941	-0.312575	-0.21716	-0.378223	-0.98916	0.302544	0.322651	-0.0252723	-0.125678	-0.358811	-0.0245169	-0.184445	0.51471	-2.98258	-0.607841	-0.688569	-0.116887	0.681301	-1.2999	-0.369995	1.52283	-1.50281	1.85047	2.82299	0.639454	7.02514	4.24926	3.40807	-1.18552	5.46746	3.59324	0.220044	0.882091	-0.833723	-0.680825	-1.95616	-0.848078
32	day14	2.778	2.50626	-1.78716	0.928384	-0.544344	0.513054	0.142463	-0.615752	-1.0706	-0.289624	-0.762423	-0.0737935	-0.642036	-0.266621	-0.282389	-1.72782	-0.118145	-1.04881	-1.04606	-0.822211	-0.97058	-0.906301	-0.829795	-0.708636	-1.67678	-0.28478	-1.25971	-0.181081	0.898382	-1.61142	-0.282933	2.51155	-1.62731	1.94693	3.29223	0.489138	6.42957	2.41484	2.12646	-1.64724	4.14841	1.40788	-0.389325	0.20641	0.602657	-0.643255	-1.18913	-1.03833
33	day14	2.04492	1.4756	-1.12179	-0.277179	-0.265399	-0.663294	0.768106	-0.62056	-1.03077	-0.418584	-0.649971	-0.446598	-0.854109	-1.80561	-0.664674	-1.2906	-0.337548	-0.963315	-0.984037	-0.81056	-0.600692	-0.310698	-0.665392	-1.05907	-1.69843	-0.450874	-0.219273	-1.08656	1.31447	-1.36211	-0.50629	1.82198	-1.87712	1.89022	1.57869	-0.283121	4.81166	2.40412	2.05715	-0.915656	3.52531	0.992672	-0.362227	0.0915833	0.542054	0.604825	-1.05066	-1.06458
34	day14	2.60275	1.6077	-1.09435	0.689111	-0.980552	0.214503	-1.13745	-0.126215	-0.266857	-0.174725	-0.329465	0.296281	-0.244469	-0.569566	-0.157157	-1.19561	0.589611	-1.06865	-0.475441	-0.686121	0.0773061	-0.564297	-0.733693	-0.325746	-1.57348	-0.406321	-0.518017	-0.735661	0.126399	-1.08874	-0.123135	1.50867	-1.23143	1.30945	0.539237	-0.279938	5.20538	2.69639	2.5008	-1.02753	3.39897	1.84942	-0.00802883	0.236427	-0.12097	1.56876	-1.27083	-0.740647
35	day14	2.61465	1.648	-0.911194	0.282111	0.392503	0.724519	-0.864217	-0.208788	-0.653115	0.334613	-0.370529	0.268005	-0.58637	-1.19768	-0.361074	-1.2122	0.771345	-0.380181	-1.18442	-0.618205	-0.307727	-0.569642	-0.480933	-0.718166	-1.04612	-0.304145	-0.366369	-0.725879	0.0528797	0.408124	-0.108159	1.68026	-0.823348	1.99067	3.58548	-0.134076	6.12494	3.73955	2.51466	-0.832577	3.8974	2.2173	-0.499083	1.32102	0.444291	0.0314349	-1.06542	-0.621707
36	day14	2.51995	1.91136	-0.075478	1.94835	0.75827	0.774378	-0.537544	0.501198	0.667329	0.746922	0.408333	0.886941	0.575133	-0.205669	0.118447	-0.852131	0.717573	-0.59244	-0.463738	-0.658328	0.217262	0.156516	-0.413103	0.768826	-0.851002	0.292971	-1.201	0.132018	-0.730298	-1.04861	0.47777	2.53784	-0.438241	1.17068	4.24547	0.848418	6.16485	4.15639	2.39464	-0.939784	4.60704	1.50134	0.457448	1.47142	0.101238	-0.368298	-0.910262	-0.531771
37	day14	3.60577	3.51099	-1.58231	2.38736	0.380256	0.796246	-0.167552	0.27499	0.496307	1.136	-0.741364	0.101541	-0.806259	-1.16564	-0.165899	-1.57486	0.687192	-0.912967	-1.39935	-1.22499	0.00897355	-1.30921	-0.945722	0.115548	-0.761159	-0.395435	-0.894707	-0.232771	0.0321735	-1.23584	-0.110876	1.59799	-0.844211	2.49637	2.10209	0.504158	7.3768	3.79427	2.53562	-1.09948	3.86833	2.1643	-0.32975	0.3967	-0.728672	2.19459	-1.48124	-0.450412
38	day14	1.15411	1.2556	-1.58552	0.78298	-0.241771	-1.03562	-0.750686	-0.62154	-0.547963	-0.228882	0.447677	0.704679	-0.946046	-0.997333	-0.350415	-0.903246	-0.506555	-1.0851	-0.527032	-0.163753	-0.43242	-0.442	-0.54604	0.18911	-0.630714	-0.640487	-1.43823	-0.550294	1.36227	2.61207	-0.606467	1.82339	0.65137	-0.265529	1.68204	-1.41331	3.1745	1.96597	1.23088	-0.555711	3.13191	1.20229	-0.235391	0.70218	-0.703985	-0.268774	-0.868626	-1.00121
39	day14	2.44976	1.47245	-0.82175	0.61066	0.45729	-0.341054	-0.0848125	-0.214646	-0.444127	-0.19037	-0.175189	-0.238042	-0.475291	-0.447931	-0.221362	-1.58924	0.520858	-0.844089	-0.82094	-0.434565	-0.600894	-0.694525	-1.36665	-0.328093	-0.821841	-0.0463933	-0.427342	-0.647559	0.835406	-1.7033	-0.569745	1.76477	-0.608038	2.1951	2.23181	0.478932	5.1743	3.60102	2.00232	-0.616866	2.90149	1.20585	-0.748499	0.366496	1.48927	1.99432	-1.32924	-0.637377
40	day14	2.33942	2.07394	-0.92999	0.545908	-0.0932534	-0.677405	0.170972	-0.178152	-0.460079	0.147288	0.487965	0.99619	-0.0970814	-0.70012	-0.141603	-0.513854	-0.662914	-0.815111	-1.38793	-0.0435747	-0.456943	-0.426309	-0.751623	-0.638806	-0.566162	-0.34398	0.1448	-0.0775157	-0.882148	-1.47461	-0.555665	1.91807	-0.703993	1.84414	2.863	0.229105	5.25782	2.5072	2.16305	-0.491748	4.04034	1.77749	-0.239384	0.433689	-1.26074	-2.68082	-0.717426	-0.469703
41	day14	4.11824	3.5722	-0.827896	2.06633	-0.238361	-0.0614925	0.0691683	0.15426	0.142478	0.914811	-0.00768982	0.249371	-0.0271971	-0.24153	-0.220746	-0.779908	-0.279123	-0.713025	-0.530889	-0.56681	-0.184781	-0.685837	-0.706352	-0.258433	-1.84748	0.383862	-1.11167	0.683067	1.60797	-0.752943	0.454025	1.88057	-0.95857	4.3599	1.35524	1.97301	6.88918	4.08237	3.55124	-0.383824	5.71683	3.16308	-0.270846	0.661289	0.104005	0.8811	0.958781	-0.433705
42	day14	4.1019	3.63984	0.361311	1.78634	0.891219	0.958978	-0.203111	0.403332	1.1899	1.15339	0.472922	0.500923	0.120473	0.0311184	0.735121	-0.764069	0.60575	-0.560553	0.525798	-0.664901	0.276863	0.362531	-0.365575	0.483812	0.459712	-0.209101	-1.07521	0.565491	0.513849	-1.11614	1.61391	1.49249	0.384629	2.29054	3.88859	0.172468	7.26472	4.03803	3.38783	0.104729	5.17561	3.08267	0.813768	1.83923	-0.0342612	0.276815	-1.2352	-0.263354
43	day14	2.29488	2.25853	-0.145197	0.847005	-0.578974	-0.583237	-0.284471	-0.271143	1.08786	0.158317	-0.219183	0.161321	-0.877394	-1.3667	-0.647981	-1.49487	0.263971	1.5189	-1.40059	-0.319754	-0.917258	-0.891726	-0.382787	-0.511543	0.32061	-0.0405042	-0.790864	-1.56625	0.937262	-0.547529	-0.343837	1.1394	0.616413	2.69818	2.68309	0.21377	5.30252	4.12298	2.55069	-1.42866	4.23253	1.45193	-0.409287	1.35143	0.387023	-1.84332	-1.55531	-0.739306
44	day14	2.27874	1.46671	-1.03042	1.1632	-0.258134	-0.285001	-0.689276	-0.0738793	-0.504334	-0.147137	-0.492216	0.011487	-0.338519	-0.140951	-0.249113	-1.42503	1.46765	-0.860734	-0.628452	-0.657249	-0.591416	-1.1513	-0.68221	-0.110435	-1.81113	0.333478	-1.02164	-0.649489	0.85382	-1.00177	0.0222533	1.17588	-1.47192	1.77071	0.56668	-0.683642	5.5445	2.88815	1.83953	-0.935595	3.72813	1.77531	-0.211649	-0.103389	-0.652945	-0.554829	-0.931667	-0.222134
45	day14	3.1008	2.13842	-0.358761	0.0481941	0.437709	0.228549	-0.663628	0.338365	0.352125	0.769234	0.168992	0.663354	-0.17815	-0.527882	0.627328	-0.535646	0.0684799	-0.684119	-0.327973	-0.201365	-0.0790056	-0.412468	-0.245755	0.12542	-0.439015	-0.334525	-1.33578	-0.785918	0.23082	-0.343042	0.31488	1.29543	0.354918	1.2249	5.4788	1.10399	5.09058	3.28918	2.77305	0.00035472	5.22967	1.63174	-0.187814	2.0741	1.52335	0.775378	-0.993823	-0.345127
46	day14	2.24743	1.62548	-0.738707	0.816354	0.653022	1.02422	0.00680685	0.279349	0.573353	0.0621816	0.249825	0.630307	-0.0632604	-0.45166	-0.158135	-1.23487	1.67974	-0.215009	-0.134574	-0.508658	0.162574	-0.319064	0.487731	-0.51105	-0.644064	-0.0223022	-0.664784	-1.20687	0.0202388	-1.11345	0.747453	1.47312	-0.21115	1.12575	3.66139	-0.181705	5.4654	3.89974	2.21387	-1.02692	3.56497	1.07602	-0.250472	1.10445	0.614441	0.223645	-1.34484	-0.24255
47	day14	3.34016	3.81185	-0.609057	1.51771	0.987802	1.71509	0.00568575	0.157113	0.662223	0.769253	0.576049	1.03212	-0.194133	0.0431999	0.281044	-0.986042	1.02262	-0.169722	-0.0262378	-0.238012	-0.511031	-0.304115	0.123804	-0.32499	-0.484734	0.121666	0.00828257	-0.681558	-0.21723	-1.29483	0.997685	1.88035	0.169502	1.27725	3.28584	1.0042	7.4575	3.756	3.32556	-1.08705	5.09855	2.57858	0.31538	1.52189	0.391672	1.1156	-1.23122	-0.194752
48	day14	3.39929	3.57473	1.0815	1.86505	0.845884	0.911123	0.821455	0.376835	1.22758	1.6178	0.784827	0.771307	0.153466	0.104222	0.114434	-0.838094	0.352448	-0.155062	0.188068	-0.854785	0.474	0.528025	0.311923	0.6137	0.784252	0.00179839	0.461153	-0.146424	2.07253	-0.773336	0.878527	1.97464	1.35536	2.30776	2.64235	1.44663	7.13946	4.17867	3.19183	-0.849718	4.82937	2.70056	0.226955	2.23797	0.892553	0.25468	-1.57538	-0.330826
49	day14	2.47414	1.12628	-0.414161	0.818461	0.421746	0.268707	0.917569	0.559078	-0.352644	-0.325497	0.285768	0.541894	-0.214098	0.113955	-0.590091	-1.14682	0.818549	0.219477	-0.687036	-0.848914	0.531196	-0.268868	0.053952	-0.574336	-1.0279	0.53547	-0.531647	-0.0205435	0.496956	-1.02816	1.12405	1.79384	-1.34954	1.7544	2.21176	0.0257195	5.39006	3.24065	2.2276	-0.917765	3.39263	1.26477	0.104507	0.755146	0.207794	-1.4705	-1.27815	-0.00136678
50	day14	3.63205	3.59889	0.130962	2.04287	0.244361	1.18817	0.102397	0.198321	0.434404	0.664538	0.139927	0.370983	-0.480745	-0.858147	-0.29208	-0.49267	0.567264	-0.362495	-0.742049	-0.563763	0.075121	-0.1206	1.77614	-0.794513	-0.310878	0.0873733	0.413229	-0.73339	1.24987	-0.961139	0.632699	1.36693	0.379235	2.23992	2.33913	1.56542	7.16404	3.24827	3.22001	-0.8087	4.70933	2.43588	0.267488	1.40224	1.26886	0.87631	-1.52407	-0.663998
[truncated: 1,411 more columns]
