# Supplementary material for: Next generation plasma proteome profiling of COVID-19 patients with mild to moderate symptoms
Source: eBioMedicine. 2021 Nov 27;74:103723. doi: 10.1016/j.ebiom.2021.103723 (PMC8626206; doi:10.1016/j.ebiom.2021.103723)
Supplement: Supplementary file 7 [file mmc7.xlsx]

## Sheet: sheet1
Table S5. Full list of the ANOVA results
Protein	visit p-value	visit adjust p-value	sex p-value	sex adjust p-value	age p-value	age adjust p-value	bmi p-value	bmi adjust p-value
SCARB2	1.03682e-24	1.52204e-21	0.418287	0.791938	0.00152676	0.013262	0.997197	0.999321
SIGLEC1	1.91902e-23	1.40856e-20	0.797538	0.978113	0.0162872	0.0756632	0.599253	0.837813
CTSO	8.62791e-22	4.22193e-19	0.0299209	0.193255	0.690643	0.830355	0.853711	0.952275
CXCL10	8.48684e-21	3.11467e-18	0.411561	0.782606	0.727662	0.860162	0.989499	0.999321
GRN	1.29633e-20	3.80603e-18	0.750799	0.974246	0.582128	0.774764	0.0709332	0.279144
LAG3	3.39603e-20	8.30895e-18	0.63664	0.933355	0.0558766	0.178173	0.195185	0.479953
CCL8	1.42882e-19	2.99644e-17	0.159752	0.505423	0.611492	0.786538	0.658491	0.8655
IFNL1	5.46853e-19	1.00347e-16	0.342462	0.730908	0.712426	0.848897	0.343229	0.660783
LAMP3	2.05233e-18	3.34757e-16	0.0929618	0.373885	0.0271046	0.108498	0.40115	0.706949
CSF1	2.90336e-17	4.26213e-15	0.0446021	0.239838	0.0413833	0.144315	0.701427	0.88875
TCN2	4.04255e-17	5.39496e-15	0.792574	0.978113	0.342469	0.582251	0.45156	0.743985
CLEC6A	9.40801e-16	1.15091e-13	0.197376	0.559749	0.891294	0.94813	0.0301034	0.159537
TNF	1.13606e-15	1.28288e-13	0.0629806	0.293313	0.607283	0.786064	0.603318	0.839498
ANGPTL1	4.18305e-15	4.22924e-13	0.415935	0.789899	0.0284606	0.111712	0.00963129	0.0785485
LGALS9	4.32143e-15	4.22924e-13	0.208204	0.579505	0.000206155	0.00344228	0.268126	0.584117
CD300E	7.06491e-15	6.18375e-13	0.368403	0.758507	0.066028	0.200529	0.541885	0.801095
TNFSF10	7.16102e-15	6.18375e-13	0.609077	0.917051	0.469413	0.700354	0.952182	0.988545
IL15	9.87809e-15	8.05613e-13	0.107453	0.402399	0.108885	0.27681	0.576854	0.822157
CD14	4.30693e-14	3.01075e-12	0.788527	0.978113	0.0152427	0.073365	0.44849	0.743096
EBI3_IL27	2.53497e-13	1.69152e-11	0.702526	0.958511	0.0158226	0.0746653	0.00019145	0.0059141
CX3CL1	4.68831e-13	2.99236e-11	0.754294	0.974246	0.470865	0.701044	0.00953653	0.0782102
LGMN	9.32372e-13	5.70301e-11	0.11654	0.422973	0.832845	0.911277	0.0426916	0.204141
CLEC4C	1.21469e-12	7.13265e-11	0.604331	0.916113	0.016786	0.0767657	0.47605	0.755504
TINAGL1	1.61729e-12	9.13147e-11	0.00461123	0.0490528	0.00715293	0.0413405	0.00756158	0.0655132
CRLF1	1.86304e-12	1.01294e-10	0.303539	0.697744	0.126695	0.308439	0.595673	0.835554
PTX3	2.28804e-12	1.19959e-10	0.595257	0.911538	0.0205731	0.0890892	0.0511412	0.231556
C1QA	2.78266e-12	1.4086e-10	0.0831805	0.350888	0.171585	0.378778	0.070203	0.27819
LILRA5	4.68164e-12	2.29088e-10	0.0100272	0.0869816	0.000882155	0.00899308	0.165263	0.443484
IL18BP	7.3205e-12	3.46661e-10	0.0432945	0.238	0.0493412	0.162584	0.00440902	0.0446375
HMOX1	2.22163e-11	9.8829e-10	0.0363697	0.217922	4.14393e-06	0.00014629	0.995427	0.999321
IL18R1	2.92095e-11	1.26116e-09	0.0463463	0.245083	0.65485	0.814677	0.044592	0.211047
ENTPD6	6.04425e-11	2.53513e-09	0.7919	0.978113	0.0934261	0.252113	0.000882422	0.0174799
VWA1	7.6091e-11	3.10282e-09	0.00507962	0.0521461	0.0943958	0.253797	0.170347	0.448154
ESM1	8.05541e-11	3.19604e-09	0.31947	0.708257	0.627204	0.796096	3.37646e-05	0.00159892
DLL1	8.74526e-11	3.37843e-09	0.00667565	0.0648996	0.0237623	0.0990998	0.0624031	0.260249
TNFSF13B	9.68249e-11	3.64459e-09	0.161413	0.507395	0.619085	0.791074	0.999301	0.999321
FOLR2	1.13462e-10	4.16406e-09	0.269583	0.664006	0.00197659	0.0164156	0.286642	0.598422
GAS6	1.61671e-10	5.7886e-09	0.0444187	0.239838	0.00114054	0.0108021	0.423549	0.723998
LILRB4	2.75872e-10	9.6424e-09	0.0432359	0.238	0.000107388	0.00204734	0.650398	0.862497
SEMA3F	2.974e-10	1.01531e-08	0.000222403	0.0055337	0.0328975	0.121517	0.979785	0.999321
SIGLEC5	3.79561e-10	1.26635e-08	0.755147	0.974246	0.00686072	0.0401872	0.00157294	0.023562
IL6	4.19273e-10	1.36776e-08	0.546227	0.877275	0.125189	0.305278	0.0313048	0.163543
TNFSF13	5.75091e-10	1.83529e-08	0.163242	0.510959	0.02998	0.11478	0.00475625	0.0472263
ENTPD5	7.37782e-10	2.22536e-08	0.779084	0.978113	0.154199	0.355919	0.205428	0.492176
SMOC1	7.42796e-10	2.22536e-08	0.135274	0.457908	0.0152176	0.073365	0.172532	0.448278
TPP1	7.15127e-10	2.22536e-08	0.00224116	0.0300198	0.0265713	0.106985	0.356643	0.675583
BST2	8.43344e-10	2.47606e-08	3.72034e-06	0.000218458	0.0608093	0.189529	0.0345263	0.174498
FST	1.20572e-09	3.47059e-08	0.125131	0.442633	0.000740006	0.00829258	0.863689	0.954331
VCAM1	1.26618e-09	3.57451e-08	0.392507	0.774632	0.0787313	0.223988	0.000568606	0.0124584
VSIG4	1.46325e-09	4.05293e-08	0.366566	0.756849	3.59016e-09	3.51357e-07	0.468203	0.751864
CD74	1.99403e-09	5.4208e-08	0.0935042	0.375039	0.00383304	0.0258115	0.634235	0.860496
AGRN	2.13976e-09	5.69885e-08	0.0396543	0.226508	0.00390038	0.0258936	0.702284	0.88875
LIFR	2.17395e-09	5.69885e-08	0.686704	0.948143	0.466809	0.698547	0.0148464	0.102322
CASC4	2.4961e-09	6.31629e-08	0.149837	0.484494	0.0177985	0.079417	0.658564	0.8655
CSF3	2.53856e-09	6.31629e-08	0.384216	0.774632	0.00240769	0.0190111	0.404528	0.710344
PGF	2.52345e-09	6.31629e-08	0.000101993	0.00293579	0.000854475	0.00883358	0.0962184	0.331541
LBP	2.77846e-09	6.79796e-08	0.0982884	0.387869	0.0972672	0.258207	0.64001	0.861153
TNFRSF11B	3.04262e-09	7.32225e-08	0.132757	0.454284	6.72327e-05	0.0014304	0.319893	0.635457
STC2	4.82628e-09	1.14274e-07	0.439174	0.810952	0.676319	0.825987	0.461149	0.747967
GALNT3	6.47529e-09	1.50885e-07	0.381133	0.774632	0.400534	0.635768	0.895491	0.970675
ADM	8.09105e-09	1.85589e-07	0.764067	0.974246	4.18541e-06	0.00014629	0.688743	0.880844
SLITRK2	1.05884e-08	2.35511e-07	0.621443	0.92668	0.113139	0.285376	0.196069	0.48132
CD97	1.09214e-08	2.39292e-07	0.755301	0.974246	0.0110618	0.0582033	0.134171	0.392357
CD4	1.24479e-08	2.6203e-07	0.445687	0.812047	0.551741	0.753415	0.366193	0.683863
IL12RB1	1.26504e-08	2.6203e-07	0.497887	0.849798	0.199648	0.41929	0.127913	0.383759
ST6GAL1	1.24052e-08	2.6203e-07	0.494735	0.849439	0.219233	0.442787	0.465647	0.750351
TNFRSF10C	1.26731e-08	2.6203e-07	0.792755	0.978113	0.00146285	0.012859	0.833638	0.943377
PILRA	1.46092e-08	2.97865e-07	0.759912	0.974246	0.00271925	0.020471	0.0100351	0.0800348
ADGRE2	1.60481e-08	3.22721e-07	0.816895	0.980181	0.00242171	0.0190111	0.0235493	0.137192
SIRPB1	1.7396e-08	3.45099e-07	0.398709	0.774632	0.0413873	0.144315	0.15545	0.427342
HLA-E	2.11619e-08	4.08758e-07	0.884904	0.985177	0.201146	0.421709	0.264597	0.581479
ASGR1	2.61449e-08	4.94565e-07	6.20362e-06	0.00033486	0.000105357	0.00204734	0.0196815	0.123897
IFNG	2.66149e-08	4.94565e-07	0.839649	0.984509	0.550776	0.75283	0.110879	0.355395
MATN3	2.6604e-08	4.94565e-07	0.190291	0.550981	0.365663	0.601527	0.000473768	0.0112176
DKK3	3.54431e-08	6.50381e-07	0.430399	0.80181	0.00250469	0.0193545	0.0032724	0.0390559
NADK	4.69384e-08	8.50686e-07	0.152657	0.489301	0.166377	0.371752	0.304235	0.619442
CCL2	4.83132e-08	8.61882e-07	0.0073149	0.0697291	0.317418	0.558716	0.187669	0.469379
CCL24	5.03086e-08	8.79202e-07	0.0507489	0.256548	0.0452052	0.154328	0.428208	0.7284
STC1	5.6592e-08	9.77378e-07	0.0499601	0.254658	2.54398e-06	0.00010984	0.971838	0.998361
PLA2G2A	6.29789e-08	1.07504e-06	0.348717	0.735644	0.49796	0.722337	0.348308	0.669127
CXCL11	6.57901e-08	1.11011e-06	0.4682	0.831097	0.527454	0.736837	0.623522	0.85202
RRM2	8.35933e-08	1.39449e-06	0.0479083	0.24867	0.988159	0.995857	0.183197	0.464864
NELL1	8.79698e-08	1.43488e-06	0.647149	0.933922	0.00810391	0.0455806	0.00234795	0.0319148
ST3GAL1	8.7701e-08	1.43488e-06	0.0879477	0.362661	0.111035	0.280549	0.00363098	0.0416428
COL4A1	1.29702e-07	2.09233e-06	0.594097	0.911538	0.797361	0.887858	9.75643e-05	0.00349328
SPOCK1	1.40819e-07	2.24698e-06	0.528886	0.870025	0.0815345	0.228858	0.0240667	0.137833
CCL19	1.65638e-07	2.61458e-06	0.00360259	0.0406815	0.65664	0.816212	0.0223497	0.13507
SLAMF7	1.98958e-07	3.10713e-06	0.0525593	0.261585	0.224041	0.448692	0.0662636	0.270762
CXCL16	3.80674e-07	5.86485e-06	0.0433685	0.238	0.0254908	0.104526	0.610785	0.845082
DCN	3.83533e-07	5.86485e-06	0.0189094	0.143829	0.000517894	0.00644296	0.00793605	0.0672533
HSPB6	4.72442e-07	7.14994e-06	4.41916e-05	0.00166342	2.73165e-10	4.81505e-08	0.0349184	0.175549
TNFRSF6B	6.3325e-07	9.48583e-06	0.0208808	0.154035	0.527374	0.736837	0.682885	0.877056
CLEC10A	8.28143e-07	1.21571e-05	0.221766	0.598543	0.177743	0.387132	0.0691637	0.276655
HSD11B1	8.26827e-07	1.21571e-05	0.759822	0.974246	0.306496	0.546039	0.0221742	0.13507
CRIM1	1.08484e-06	1.57678e-05	0.442986	0.810971	0.00555297	0.0337052	0.00758668	0.0655132
CD48	1.12522e-06	1.61943e-05	0.460244	0.825261	0.215914	0.439613	0.0170973	0.113058
C4BPB	1.16095e-06	1.65463e-05	0.744216	0.974246	0.00282414	0.0210723	0.329328	0.649802
CD79B	1.38543e-06	1.93697e-05	0.00302824	0.0364381	0.0190866	0.0840125	0.0539331	0.237799
PTS	1.38164e-06	1.93697e-05	0.000173805	0.00455619	0.397781	0.633645	1.02072e-05	0.000681098
CXCL9	1.57851e-06	2.18609e-05	0.905013	0.985177	0.0166718	0.0767216	0.243046	0.547983
IL1RL1	1.67059e-06	2.29199e-05	0.00123895	0.0197693	0.798311	0.887858	0.0648937	0.267595
TACSTD2	1.71036e-06	2.32483e-05	0.647521	0.933922	0.0541672	0.175924	0.000220127	0.0060971
TNFRSF1B	1.74386e-06	2.34861e-05	0.31886	0.708257	0.002505	0.0193545	0.191215	0.474161
OSMR	1.85191e-06	2.4531e-05	0.495619	0.849798	0.107469	0.273898	0.604712	0.839845
PLA2G15	1.85486e-06	2.4531e-05	0.263003	0.656121	0.016748	0.0767657	0.477077	0.756317
ADA2	1.9733e-06	2.58643e-05	0.382549	0.774632	0.0555473	0.177654	0.0332324	0.171176
CES1	2.02532e-06	2.63112e-05	0.0262442	0.177541	0.000846841	0.00883358	1.92115e-08	5.6405e-06
GPR37	2.21306e-06	2.82502e-05	0.132267	0.453662	0.0037065	0.0251905	0.679337	0.874196
ITGA11	2.19787e-06	2.82502e-05	0.462629	0.826357	0.208718	0.429419	0.0247185	0.13903
IL33	2.88908e-06	3.63075e-05	0.0236108	0.167443	0.420873	0.65658	0.774751	0.915776
SCG3	2.89372e-06	3.63075e-05	0.0558009	0.270349	0.908208	0.959172	6.25226e-06	0.000471046
CTSZ	2.92573e-06	3.6398e-05	0.00385846	0.0424976	0.00169397	0.0145423	0.882326	0.963296
GCNT1	3.30779e-06	4.08053e-05	0.966576	0.991719	0.98903	0.995857	0.00436608	0.0446375
B4GALT1	3.93387e-06	4.81171e-05	0.671348	0.943143	0.0463366	0.157459	0.348694	0.669127
CLEC4G	3.96605e-06	4.81171e-05	0.374911	0.769747	0.408397	0.644652	0.987868	0.999321
SEMA4C	4.14098e-06	4.98275e-05	0.88321	0.985177	0.292387	0.527951	0.0679323	0.272472
CTSS	4.65108e-06	5.55104e-05	0.00334912	0.03902	0.766989	0.878954	0.574665	0.822157
PILRB	5.45663e-06	6.45994e-05	0.636588	0.933355	0.00346449	0.0242185	0.015481	0.104729
IL34	5.52112e-06	6.484e-05	0.937323	0.987919	0.411687	0.647757	0.269986	0.584766
CKAP4	5.72153e-06	6.66604e-05	0.144184	0.471914	0.0965626	0.257266	0.149624	0.417581
LTA	5.77853e-06	6.67943e-05	0.350631	0.73661	0.915488	0.961316	0.229259	0.53084
OMD	6.61965e-06	7.55768e-05	0.490163	0.847667	0.0272415	0.108498	4.28033e-05	0.0018481
PLA2G10	6.64129e-06	7.55768e-05	0.00232673	0.030227	0.224636	0.449272	0.000149064	0.0049733
CRH	7.97922e-06	9.01038e-05	0.12248	0.437472	0.00343208	0.0241584	0.000903896	0.0174799
ERBB3	8.64828e-06	9.69135e-05	0.560578	0.886776	0.103917	0.269208	0.367087	0.683863
IL1RN	1.0168e-05	0.00011308	0.073785	0.326254	0.750193	0.871735	0.0307273	0.161099
FURIN	1.08824e-05	0.000120115	0.0736275	0.326254	0.000875152	0.00898407	0.00535055	0.0490913
LTBP2	1.26343e-05	0.000138411	0.176512	0.533167	3.28001e-10	4.81505e-08	0.00785763	0.0670639
IFNLR1	1.35834e-05	0.000147707	0.398489	0.774632	0.128317	0.31187	0.265771	0.582316
IFNGR2	1.42009e-05	0.000153286	0.382384	0.774632	0.76564	0.87865	0.395818	0.701784
CD8A	1.66057e-05	0.000177936	0.489772	0.847667	0.925434	0.965807	0.685939	0.878672
MB	1.83322e-05	0.000195012	6.0184e-05	0.00196334	0.00856907	0.0476406	0.425527	0.726196
CES2	1.8798e-05	0.000198528	0.00532024	0.0538629	0.346162	0.586121	3.93868e-05	0.00175211
OSCAR	2.19219e-05	0.000229867	0.941729	0.988192	0.120897	0.298279	0.00113205	0.0192965
KYNU	2.59964e-05	0.000270657	0.00315247	0.0376246	0.0486523	0.160859	0.046545	0.215753
CREG1	2.65818e-05	0.000274804	0.102043	0.393174	0.0796503	0.225727	0.889549	0.969379
CD300C	2.7195e-05	0.000279176	0.760483	0.974246	0.000838029	0.00883358	0.250966	0.560758
INHBC	2.77901e-05	0.000283305	0.282436	0.679698	0.0141604	0.0699915	0.133009	0.390772
C2	2.95454e-05	0.000295052	0.768935	0.974246	0.003631	0.024908	0.55057	0.807007
CST3	2.9268e-05	0.000295052	0.0087059	0.0793805	1.03165e-05	0.00032923	0.777914	0.915776
IL13RA1	2.93529e-05	0.000295052	0.315647	0.707436	0.0598312	0.188077	0.947384	0.985655
SPP1	2.98635e-05	0.000296214	0.000561762	0.0104388	0.515598	0.732112	0.00247209	0.0327872
MATN2	3.06683e-05	0.000302154	0.988059	0.996202	0.0191146	0.0840125	0.337012	0.657958
CCL25	3.36757e-05	0.000329573	0.258907	0.648592	0.0879443	0.242673	0.279295	0.590786
GDF15	3.61053e-05	0.000351011	4.93952e-05	0.0018128	8.90804e-10	1.18882e-07	0.914368	0.976672
CXCL17	4.29209e-05	0.000414526	0.0273294	0.181537	8.76538e-12	2.1446e-09	0.712697	0.893458
IL4R	4.32281e-05	0.000414764	0.0367347	0.218385	0.00172955	0.0147615	0.0673227	0.271726
GGH	4.74917e-05	0.000449792	0.193274	0.556326	0.338109	0.57849	0.52397	0.78529
IGFBP7	4.71856e-05	0.000449792	0.181035	0.539826	0.00302722	0.0222198	0.992371	0.999321
TIMP1	5.17568e-05	0.000487045	0.186711	0.546	0.0010829	0.0105278	0.440702	0.738804
EFNA1	6.46169e-05	0.000604189	0.674316	0.943168	0.000841349	0.00883358	0.372993	0.689437
CCL7	6.76829e-05	0.000628851	0.538344	0.873099	0.0524904	0.170856	0.00112114	0.0192965
HNMT	8.11212e-05	0.000746129	0.000507201	0.00966976	0.000758083	0.0084308	0.777162	0.915776
SULT2A1	8.13219e-05	0.000746129	0.000132542	0.00360319	0.0808444	0.227833	0.000203886	0.00607347
ANGPTL4	8.6484e-05	0.000788562	0.194767	0.558434	0.00386685	0.0258936	0.385428	0.69446
ADGRG1	8.9939e-05	0.000815003	0.309553	0.704533	4.85549e-05	0.00112905	0.759596	0.912963
RNASET2	9.29622e-05	0.00083723	0.28048	0.678584	0.13831	0.327927	0.228341	0.529548
PDGFC	9.60795e-05	0.000860029	0.809894	0.978906	0.942901	0.970348	0.0971942	0.332463
MUC13	0.000110918	0.000986836	0.0253387	0.174635	0.00109298	0.0105559	0.567475	0.821482
PTN	0.000113014	0.000999428	0.144339	0.471914	0.135895	0.323855	0.00517963	0.0486465
SIGLEC6	0.00011522	0.00101283	0.92562	0.986613	0.413665	0.648999	0.434728	0.732699
LTBR	0.000125235	0.00109431	0.0103535	0.088718	0.012419	0.0633027	0.0118484	0.0885333
IL15RA	0.000131372	0.00114115	0.99289	0.996634	0.0416946	0.145042	0.00207561	0.0293836
CPE	0.000133766	0.00115511	0.931321	0.987919	0.957607	0.979629	0.00499404	0.0482319
CPVL	0.000136648	0.0011731	0.499029	0.849798	0.0146612	0.071742	0.0338659	0.173223
MERTK	0.000147036	0.00125494	0.00699213	0.0670916	1.93767e-06	9.1758e-05	0.446541	0.741541
TFRC	0.000161492	0.00137035	0.0168982	0.134089	0.00115601	0.0108784	0.0875725	0.311275
FLT1	0.000170301	0.00143263	0.580185	0.90252	0.0444295	0.152389	0.124074	0.377798
HS3ST3B1	0.000170784	0.00143263	0.829246	0.982081	0.101724	0.266662	0.123946	0.377798
SEMA7A	0.000175902	0.00146719	0.743537	0.974246	0.0544933	0.176482	0.416635	0.719144
ANGPTL2	0.000180284	0.00149523	0.100746	0.392294	0.0150126	0.0728097	0.134666	0.393022
GZMB	0.000187681	0.00153919	0.0326015	0.201937	0.993624	0.995914	0.696053	0.887755
SIGLEC7	0.000187531	0.00153919	0.0300151	0.193255	3.30747e-05	0.000837131	0.820072	0.935405
NCAN	0.00019669	0.00160412	0.0188083	0.143829	0.328148	0.568738	7.71343e-07	0.000113233
WIF1	0.000198256	0.00160795	0.784022	0.978113	0.20432	0.425415	8.62859e-07	0.000115152
TFPI2	0.000200346	0.00161598	0.878036	0.985177	0.0279447	0.110597	0.0146809	0.101658
CDCP1	0.000205502	0.00164851	0.0002222	0.0055337	4.09627e-12	1.20266e-09	0.704486	0.88875
WNT9A	0.000225649	0.00180029	2.20342e-06	0.000140636	1.30263e-11	2.7318e-09	0.00415044	0.0438334
IL12A_IL12B	0.000255507	0.00201658	0.75213	0.974246	0.520903	0.733309	0.120803	0.373652
NOS1	0.00025484	0.00201658	0.012032	0.0997907	0.0133519	0.0671253	0.109776	0.352807
KRT19	0.000259604	0.00203796	0.43667	0.807556	0.484405	0.71257	0.412317	0.715462
IL12B	0.000279137	0.00217964	0.58322	0.90366	0.492731	0.718763	0.140296	0.403042
PCDH17	0.000286464	0.00222502	0.0998042	0.390637	0.174265	0.382966	0.124524	0.377798
KLRD1	0.000319275	0.00244421	0.307252	0.703005	0.00508985	0.0320683	0.385202	0.69446
MILR1	0.000319533	0.00244421	0.126736	0.446158	0.00359632	0.0247859	0.700109	0.88875
NME3	0.000319679	0.00244421	0.549457	0.878653	0.808054	0.895262	0.113363	0.357885
VMO1	0.000328336	0.00249739	0.0259686	0.176491	0.00216693	0.0176229	0.120303	0.373652
SCGB3A2	0.000335356	0.00253765	0.0645606	0.298034	0.133776	0.319841	2.16126e-07	4.53248e-05
FASLG	0.000342294	0.00257686	0.000576868	0.0105855	0.0343713	0.125204	0.143754	0.408975
FBP1	0.000356714	0.00267172	7.09872e-05	0.00226542	0.609853	0.786064	0.205521	0.492176
ITIH3	0.000361647	0.00269491	0.00388315	0.0424976	0.000965575	0.00970866	0.00440784	0.0446375
NCF2	0.000367205	0.00270883	0.129233	0.449559	0.0736185	0.214855	0.342807	0.660783
PLAU	0.000366785	0.00270883	0.245012	0.632004	0.220638	0.44407	0.00275931	0.0352232
CALCA	0.00038056	0.00279331	1.03734e-08	2.17545e-06	0.954409	0.977666	0.35263	0.673161
RASSF2	0.000400103	0.00292214	0.105423	0.401976	0.152488	0.354197	0.627346	0.855101
FCRL6	0.000410351	0.00298215	0.00300406	0.0364381	0.0485909	0.160859	0.552264	0.807493
AXL	0.000421457	0.00304778	0.446719	0.812618	0.0789113	0.224065	0.0241302	0.137833
CA5A	0.000447367	0.00321929	9.15127e-05	0.00274165	0.0913185	0.249638	0.00879245	0.072513
PLXNB2	0.000455888	0.0032646	0.330691	0.717067	0.00903014	0.0490972	0.299622	0.616029
SLITRK6	0.000460152	0.00327914	0.963949	0.991719	0.974209	0.986727	0.00476123	0.0472263
SEMA4D	0.000466646	0.00330935	0.884961	0.985177	0.138856	0.328245	0.269239	0.584679
TNFRSF1A	0.000484432	0.00341897	0.160945	0.507012	0.000364677	0.00524849	0.75063	0.909768
LPO	0.00050384	0.00353893	0.394939	0.774632	0.627441	0.796096	0.000705791	0.0148014
EFNA4	0.00056072	0.00391153	0.393422	0.774632	0.102943	0.26842	0.353737	0.673466
THBS2	0.000562215	0.00391153	0.717202	0.970604	0.0721659	0.213158	0.860307	0.954331
KRT18	0.000629199	0.0043569	6.38698e-06	0.00033486	0.0347417	0.125928	7.1094e-05	0.00262458
CTSD	0.000642414	0.00442753	0.0893567	0.365392	0.00805694	0.0455806	0.187457	0.469379
FUT3_FUT5	0.000658068	0.00451422	8.2203e-05	0.00251404	0.0665028	0.200877	0.054475	0.238714
ICAM1	0.000681668	0.00465436	0.80764	0.978906	0.188176	0.400305	0.577908	0.82286
FCN2	0.000699201	0.00475198	0.136547	0.458697	0.0108233	0.0571532	0.00520266	0.0486465
FAP	0.000715981	0.0048436	0.587119	0.905348	0.923358	0.965807	0.0266236	0.147484
SMPD1	0.000734864	0.00494853	0.00061874	0.0112137	0.000406353	0.0056812	0.388555	0.695559
EPHA2	0.000741327	0.00496926	0.049924	0.254658	0.00428957	0.0277404	0.0104424	0.080681
GYS1	0.000749892	0.00498118	0.791549	0.978113	0.494027	0.718763	0.786242	0.918951
NOTCH1	0.000746575	0.00498118	0.393784	0.774632	0.387852	0.62499	0.19747	0.48395
IL22RA1	0.000821354	0.0054313	0.682647	0.946086	0.0440134	0.151315	0.627238	0.855101
PADI4	0.000864244	0.00568929	0.0467967	0.245349	0.288328	0.521443	0.00401743	0.0438334
DNER	0.000880831	0.00577259	0.0211375	0.154377	0.218533	0.442698	0.0190245	0.121426
PRTN3	0.000912694	0.00595482	0.0488597	0.25167	0.0686771	0.206172	0.0167952	0.11207
LIF	0.000940133	0.00610671	0.493836	0.848889	0.459334	0.693727	0.97899	0.999321
GALNT7	0.000985985	0.00637633	0.23395	0.619697	0.228533	0.45236	0.0305196	0.160583
GZMA	0.00101738	0.00652191	0.516842	0.86415	0.580968	0.774625	0.0105326	0.0809519
PRDX5	0.00101554	0.00652191	0.142599	0.469363	0.249806	0.48348	0.987937	0.999321
ACVRL1	0.00102446	0.00653872	0.000418308	0.00852884	0.000670213	0.00774703	0.272328	0.584766
AGRP	0.00104886	0.0066655	0.0530512	0.263105	0.0271893	0.108498	0.00103844	0.0182274
CRACR2A	0.00110761	0.00697842	0.0343518	0.208661	0.554527	0.754557	0.115925	0.364408
FRZB	0.00110326	0.00697842	0.225499	0.605178	0.757086	0.8765	0.66172	0.866552
FCRL5	0.00112644	0.0070667	0.376806	0.772557	0.229398	0.45263	0.919456	0.976672
PLIN1	0.00118854	0.00742459	0.337579	0.728774	0.00182929	0.0154333	0.000215077	0.00609206
ICOSLG	0.00125069	0.00777971	0.427113	0.798729	0.641527	0.806968	0.0866566	0.311032
GALNT2	0.00135314	0.00838145	0.0507909	0.256548	0.900599	0.953194	0.00493487	0.0479761
CLEC1A	0.00140176	0.00864614	0.106657	0.402399	0.55461	0.754557	0.0973837	0.332463
SKAP1	0.00141273	0.00867733	0.544754	0.877275	0.682439	0.829656	0.122165	0.375973
NCR1	0.00143627	0.00878517	0.344543	0.730908	0.584755	0.776968	0.503858	0.774345
CLC	0.00145655	0.00887228	0.0294284	0.191155	0.0300929	0.11478	0.797318	0.927466
IL17C	0.00164515	0.00997968	0.025107	0.174635	0.0773563	0.222665	0.483166	0.762394
ADH4	0.00166551	0.00999541	6.90874e-07	5.9659e-05	0.60198	0.785517	2.25888e-05	0.0012754
CTSL	0.00166312	0.00999541	0.0611738	0.286911	0.000220384	0.0035947	0.544105	0.801954
INPPL1	0.00166817	0.00999541	0.746816	0.974246	0.349515	0.586407	0.418038	0.719437
AGXT	0.00183185	0.0108873	4.38559e-05	0.00166342	0.606157	0.786064	0.00338755	0.0401042
PODXL2	0.00200062	0.0117477	0.112831	0.413058	0.609283	0.786064	1.01044e-05	0.000681098
CD70	0.00230695	0.0131775	0.00492119	0.0512363	0.000431505	0.00592009	0.756236	0.912963
CDH2	0.00246577	0.0138688	0.00218908	0.0297552	1.03742e-06	5.43904e-05	0.854323	0.952275
LAIR1	0.00308063	0.0167495	0.616801	0.924717	4.61086e-07	2.82031e-05	0.512989	0.776359
NT5E	0.00325768	0.0175175	0.725908	0.972293	2.45203e-06	0.000109078	0.000403886	0.0100492
EFEMP1	0.00386673	0.0200578	0.220446	0.597075	3.65669e-05	0.000885785	0.219222	0.51254
PCOLCE	0.004274	0.0218615	0.53068	0.870091	2.92052e-06	0.000115874	0.668143	0.867508
ALDH1A1	0.00531569	0.0260115	0.000446516	0.00883726	0.400603	0.635768	0.00402147	0.0438334
FSTL3	0.00605218	0.0291298	0.310543	0.704601	6.06066e-08	4.68265e-06	0.3695	0.687486
APOH	0.0065167	0.0306619	0.285106	0.68418	0.000768873	0.00846613	0.209302	0.498792
SPINK1	0.00689615	0.0317353	0.532762	0.870091	0.000176997	0.00305683	0.121157	0.373652
HAO1	0.00707797	0.032369	1.95404e-06	0.000136597	0.877057	0.941169	1.33061e-05	0.000813889
DCTPP1	0.0089015	0.0390684	0.644442	0.933922	0.000685033	0.00785647	0.0226404	0.135106
IL5RA	0.00910802	0.0394412	0.843027	0.985177	1.83527e-05	0.000496697	0.892619	0.969663
GSTA1	0.0103332	0.0435893	1.289e-05	0.000610405	0.0493953	0.162584	6.87611e-07	0.000112157
HAVCR2	0.0103691	0.0436157	0.885457	0.985177	2.64928e-06	0.000111118	0.31344	0.627893
KLK10	0.0109392	0.0451845	0.00515711	0.0525738	0.602797	0.785846	0.000248195	0.00674723
SCLY	0.0110972	0.0453785	8.22443e-07	6.70748e-05	0.687738	0.830061	0.000923204	0.0174799
CCL16	0.0121544	0.0487502	0.000447947	0.00883726	0.013275	0.0669866	0.104891	0.34837
CA9	0.0128873	0.0511314	0.752598	0.974246	0.000691013	0.00786362	0.0588605	0.251184
ITGAM	0.0137674	0.0536979	0.0283794	0.185986	0.000502314	0.00639759	0.385149	0.69446
HAVCR1	0.0176786	0.0652065	0.000288304	0.00651124	2.10009e-14	1.54147e-11	0.246358	0.553442
ERBB4	0.0222541	0.0777759	0.70256	0.958511	0.00561552	0.0339242	0.000301139	0.00775565
SEZ6L	0.0231247	0.0795013	0.0509433	0.256548	0.268253	0.503098	4.99079e-05	0.00209328
TNFRSF11A	0.0243343	0.0831331	0.641099	0.933922	1.25607e-06	6.35831e-05	0.48768	0.763375
MANSC1	0.0244366	0.0831868	0.542793	0.876179	0.0720979	0.213158	2.75168e-05	0.0014961
IGFBP2	0.0246668	0.0836278	0.182861	0.540122	0.0503802	0.165149	5.52285e-11	2.70251e-08
NCAM2	0.0266438	0.0876975	0.422295	0.793301	0.776864	0.885143	4.87855e-06	0.000440234
MCAM	0.0283029	0.0917188	0.331736	0.718271	4.0822e-05	0.00096656	0.0657974	0.270562
SFTPD	0.033812	0.106287	0.489431	0.847667	0.000505532	0.00639759	0.890737	0.969379
WISP2	0.0431748	0.128042	0.018314	0.1415	1.16518e-05	0.000345217	0.156237	0.428702
CHGB	0.0455848	0.13225	0.444362	0.811348	0.000594761	0.00703027	0.0019068	0.027443
CD300LF	0.0475049	0.135115	0.949283	0.989881	1.78229e-05	0.000493662	0.0641049	0.266589
EDA2R	0.0487536	0.136693	0.0133547	0.108313	1.48602e-13	7.2716e-11	0.0823203	0.30233
GGT1	0.0490166	0.13706	2.0856e-08	3.07688e-06	0.00523449	0.0325069	0.000279171	0.00731827
ACY1	0.0505965	0.13904	1.59778e-07	1.67539e-05	0.0033154	0.0237869	3.03356e-05	0.00153561
ACTA2	0.0530191	0.144669	0.767022	0.974246	2.80892e-06	0.000114541	0.00146704	0.0222022
PROK1	0.0588413	0.152076	1.69164e-05	0.000752525	0.586663	0.776968	0.761619	0.912963
CHI3L1	0.0598157	0.152978	0.445851	0.812047	3.03664e-07	1.93817e-05	0.604401	0.839845
REG1A	0.0598049	0.152978	0.390113	0.774632	0.000544107	0.00671218	0.545349	0.802176
NELL2	0.0604977	0.154453	0.00148828	0.0220686	0.195038	0.410782	1.61683e-05	0.000949405
NPTX1	0.0609353	0.1553	0.108416	0.404189	0.000107325	0.00204734	0.0465898	0.215753
IL1RAP	0.0636826	0.159157	2.39859e-05	0.00100604	0.0472132	0.159331	0.00118303	0.0192965
PTPRN2	0.0720055	0.172437	0.0132944	0.108313	0.0924864	0.250961	0.000111362	0.00389238
SELE	0.0735069	0.174045	1.89955e-05	0.00082016	0.67556	0.825747	0.00120411	0.0194246
ENPP2	0.0740847	0.174569	0.000377895	0.00803984	0.688647	0.830061	0.359977	0.676627
CD27	0.0780861	0.18052	0.883916	0.985177	0.000256016	0.00395611	0.000685203	0.0145779
GSTA3	0.0784217	0.180529	8.00292e-05	0.00249963	0.589748	0.778552	6.25603e-05	0.0024168
HSPG2	0.0817751	0.186118	0.124733	0.442633	0.000224588	0.00362302	0.522982	0.785084
FLT3	0.0896162	0.198781	0.303718	0.697744	0.0401773	0.142464	0.000206862	0.00607347
FOLR3	0.0900425	0.198781	0.000323127	0.00707985	0.165787	0.371566	0.155386	0.427342
PHOSPHO1	0.089759	0.198781	0.19292	0.556326	1.00222e-05	0.00032923	0.158677	0.43139
NINJ1	0.0910924	0.200485	0.111858	0.412582	2.04095e-05	0.000525635	0.698268	0.88875
RBP5	0.096243	0.208692	2.14619e-08	3.07688e-06	0.50799	0.729421	1.19324e-06	0.00012512
RARRES2	0.0965886	0.209133	0.490659	0.847667	6.44442e-05	0.0014049	0.152031	0.422692
PCDH1	0.1	0.214621	0.000268467	0.00646403	0.0329904	0.121517	0.112274	0.357885
SFRP1	0.101573	0.217043	0.809766	0.978906	0.000403509	0.0056812	0.25729	0.567378
AMBP	0.105044	0.223808	0.00039654	0.00819888	0.000343111	0.004987	0.614078	0.846447
RSPO3	0.105922	0.224208	0.580367	0.90252	0.000162594	0.00284152	0.00183692	0.026966
CRNN	0.106579	0.224242	5.3947e-05	0.00193157	0.145443	0.341071	0.0611971	0.257689
F3	0.108357	0.22595	0.0188594	0.143829	0.000255365	0.00395611	0.00665489	0.0584993
IL3RA	0.115697	0.235734	0.00185055	0.0258724	0.0624094	0.193693	0.000116695	0.00398391
LGALS1	0.118286	0.239839	0.201019	0.566403	9.36967e-05	0.00191037	0.32639	0.645315
CD38	0.121734	0.244604	1.90853e-08	3.07688e-06	0.315821	0.558013	0.00250147	0.0327872
FGFR2	0.121802	0.244604	0.000131862	0.00360319	0.491617	0.718763	0.313851	0.627893
ART3	0.126374	0.25036	0.000351226	0.00758234	0.104923	0.270698	0.0134108	0.0979456
LY6D	0.130121	0.25537	0.0321439	0.201937	7.37084e-05	0.00154577	0.649225	0.86231
GFAP	0.135829	0.262365	0.952794	0.989881	2.33042e-06	0.000106908	1.1341e-06	0.00012512
CNTN3	0.139793	0.267906	5.66401e-05	0.00193739	0.0385042	0.137628	0.0430976	0.205413
FCGR3B	0.140247	0.268426	0.000150903	0.00402773	0.174545	0.383008	0.021802	0.134477
GUCA2A	0.159127	0.290907	0.801227	0.978113	0.000110129	0.00207269	0.0733903	0.284266
PSPN	0.15904	0.290907	4.5576e-09	1.33811e-06	0.689173	0.830061	0.185731	0.467672
MUC16	0.161247	0.293686	3.71451e-05	0.00147376	0.75867	0.876946	0.187688	0.469379
IGF2R	0.165036	0.298572	0.140439	0.465383	0.000598626	0.00703027	0.646729	0.861153
WFDC2	0.165353	0.298572	0.293903	0.688522	4.82442e-07	2.8329e-05	0.00356404	0.041197
BCAN	0.170049	0.303688	0.219669	0.59607	0.188222	0.400305	3.16363e-05	0.00154807
COLEC12	0.17121	0.305391	0.992267	0.996634	1.89403e-07	1.26384e-05	0.93432	0.98112
IL17D	0.176515	0.311447	0.345811	0.73254	1.37354e-07	1.00818e-05	0.00125931	0.0198781
MEPE	0.184308	0.3221	0.0265648	0.178069	0.000792197	0.00861441	0.0179648	0.115163
PSG1	0.188139	0.326471	0.821674	0.980181	6.72481e-06	0.000229582	0.818388	0.935047
PAEP	0.192985	0.332904	3.30958e-14	2.42923e-11	0.010004	0.0535982	0.413519	0.716701
LRP11	0.196631	0.337212	0.00935465	0.083049	0.000131989	0.002422	0.877262	0.962786
SDC1	0.19826	0.338819	0.000389618	0.00817085	0.308231	0.548158	0.901753	0.97122
ADAMTS16	0.199388	0.339955	0.443461	0.810971	0.00072945	0.00823718	0.0197283	0.123897
CTSB	0.209627	0.351292	0.165472	0.514647	0.00082873	0.00883358	0.0300542	0.159537
TIMP4	0.212583	0.35584	0.956591	0.990965	3.07897e-08	2.65878e-06	0.937615	0.982763
CALB2	0.230746	0.376791	0.00134299	0.0209219	0.000419994	0.00581652	0.00252523	0.0328057
JAM2	0.248453	0.397741	0.0737304	0.326254	0.000125661	0.00233507	0.274793	0.587191
FOLR1	0.250798	0.400622	0.0386652	0.22305	0.000492011	0.00633572	0.010086	0.0800348
APOM	0.25134	0.401052	0.74746	0.974246	0.000772793	0.00846613	0.378675	0.692272
IGFBP1	0.255443	0.405834	0.197166	0.559749	0.361419	0.598155	5.91903e-07	0.000108614
MARCO	0.258273	0.409001	0.894381	0.985177	1.02198e-05	0.00032923	0.699302	0.88875
WFIKKN2	0.264366	0.415069	0.684261	0.946743	0.930697	0.966923	1.02941e-07	2.51863e-05
NPPC	0.2707	0.422214	5.78939e-06	0.000326878	0.179523	0.389607	0.152626	0.423545
ISLR2	0.283627	0.434165	0.246892	0.632697	0.844875	0.922139	0.000329803	0.00834743
F7	0.285389	0.435953	0.600448	0.911538	0.000105697	0.00204734	0.00210169	0.0293836
TFF1	0.286424	0.436446	0.968075	0.991719	0.000576385	0.00696572	0.76422	0.913579
DCBLD2	0.29871	0.450212	0.13719	0.459804	7.91351e-05	0.0016362	0.0234707	0.137192
LGALS4	0.301086	0.452863	0.291065	0.685849	0.000660036	0.00768994	0.351369	0.671627
REG4	0.302381	0.454346	0.00395802	0.0427234	5.2367e-05	0.00118269	0.0236362	0.137192
FGF21	0.317566	0.470996	0.303485	0.697744	1.17581e-05	0.000345217	5.22557e-06	0.000440234
FAM3C	0.324966	0.47705	0.131848	0.453662	0.000488795	0.00633572	0.505292	0.774345
PRSS8	0.326424	0.478234	0.0192955	0.146009	0.000337148	0.00494933	0.0519321	0.23227
SSC5D	0.329029	0.48109	0.169984	0.523137	0.000199086	0.00339834	0.0050693	0.0483438
DPP6	0.335653	0.488828	0.0367446	0.218385	0.456238	0.690541	3.52075e-05	0.00161514
TFF3	0.338243	0.490652	0.436521	0.807556	1.54152e-07	1.07759e-05	0.70439	0.88875
NOS3	0.340172	0.492749	7.73548e-06	0.000391576	0.000578895	0.00696572	0.454846	0.745334
TGFBR2	0.347047	0.499027	0.418627	0.791938	3.76952e-06	0.000138341	0.609505	0.844904
KLK13	0.349002	0.500328	0.000281811	0.00646403	0.99043	0.995857	0.0485915	0.222694
CDH15	0.352511	0.502837	4.92775e-07	4.82262e-05	0.00591432	0.0354376	0.00418337	0.0438656
NTproBNP	0.354032	0.502938	0.0027911	0.0352933	2.00258e-05	0.000524962	0.00583483	0.0522289
MSTN	0.356358	0.503308	3.02295e-06	0.000184904	0.0282088	0.111319	0.448471	0.743096
TNFRSF10B	0.356429	0.503308	0.0199175	0.149178	1.14759e-05	0.000345217	0.565457	0.821482
KIR2DL3	0.374513	0.520047	0.0745853	0.328385	0.000451542	0.00602604	0.468634	0.751864
CA14	0.380679	0.525223	8.93711e-07	6.90509e-05	0.0166607	0.0767216	0.000429529	0.0105091
SMOC2	0.390489	0.536237	0.000280976	0.00646403	0.0951767	0.255428	0.427133	0.727415
ANGPTL7	0.394885	0.540757	2.12515e-06	0.000140636	0.0302589	0.11478	0.202398	0.489596
RTBDN	0.398104	0.544656	0.027687	0.182262	0.571021	0.766233	5.39796e-06	0.000440234
TFF2	0.398819	0.544695	0.821813	0.980181	0.000440246	0.00596273	0.335841	0.657958
SCARF2	0.410578	0.554999	0.116526	0.422973	1.34329e-08	1.23247e-06	0.00344125	0.0403945
FCGR2A	0.425957	0.570013	0.962546	0.991719	0.0524631	0.170856	0.000215795	0.00609206
CXCL12	0.428704	0.571606	0.378945	0.774632	0.433702	0.66929	0.000193376	0.0059141
AFP	0.432077	0.574017	0.001413	0.0213329	6.90894e-07	3.90089e-05	0.861953	0.954331
NEFL	0.436888	0.577794	0.00226524	0.0300198	4.88838e-13	1.79404e-10	0.0820662	0.30233
CD302	0.439291	0.579712	0.000316582	0.00704155	0.00365434	0.0249515	0.863867	0.954331
CRIP2	0.4477	0.589967	0.000189561	0.00488203	0.0156352	0.0746653	0.907549	0.973179
LDLR	0.451874	0.593337	0.674369	0.943168	0.000134685	0.00244096	1.09695e-06	0.00012512
NCS1	0.457818	0.598159	5.92006e-05	0.00196334	0.000335446	0.00494933	0.465281	0.750351
CD163	0.467048	0.607286	0.859913	0.985177	0.000235222	0.00375332	0.874926	0.96209
DSG2	0.488665	0.626191	0.100054	0.390637	0.0301525	0.11478	0.000156438	0.00510334
IGFBPL1	0.494678	0.63037	0.881129	0.985177	1.09363e-09	1.28066e-07	0.48671	0.763345
ICAM5	0.501271	0.637666	0.722217	0.971817	0.00120373	0.011184	0.000187173	0.0059141
MSR1	0.508776	0.643242	0.660608	0.936681	0.000513813	0.00644296	0.326614	0.645315
SOST	0.508746	0.643242	0.000825808	0.0139343	3.68072e-05	0.000885785	0.918596	0.976672
BAIAP2	0.532094	0.664212	1.67315e-05	0.000752525	0.810973	0.897142	4.40531e-06	0.000431133
CDHR2	0.539537	0.671731	1.6109e-25	2.3648e-22	0.000207714	0.00344228	6.77972e-15	4.97631e-12
COL9A1	0.547891	0.676779	0.529245	0.870025	1.87839e-15	2.75748e-12	5.972e-05	0.00236943
CRTAC1	0.561319	0.68668	0.0107937	0.0915902	1.30524e-05	0.000375705	0.495341	0.767048
SPON1	0.57669	0.700232	0.730337	0.973782	0.000553128	0.0067666	0.585092	0.829069
MMP3	0.586851	0.708468	6.48712e-09	1.58718e-06	0.00137655	0.0125514	0.957648	0.989323
LEP	0.58994	0.711513	9.49762e-13	4.6475e-10	1.75512e-05	0.000493662	7.98106e-21	1.17162e-17
TREM2	0.591312	0.711513	0.322424	0.709083	3.20361e-10	4.81505e-08	1.30033e-05	0.000813889
CGA	0.595112	0.7155	7.30548e-08	8.32103e-06	0.000144416	0.0025854	0.248738	0.557477
ACP5	0.603019	0.721269	7.36876e-08	8.32103e-06	0.0609414	0.189538	0.830491	0.942165
ACE2	0.611819	0.725485	4.34878e-09	1.33811e-06	0.00537439	0.0330109	0.232901	0.536733
THBD	0.612851	0.726122	0.00575431	0.0578584	0.000275382	0.00421104	0.0780866	0.29338
XG	0.626267	0.737257	0.000113251	0.00319717	0.0662932	0.200656	0.148447	0.415087
OBP2B	0.63783	0.747274	8.75945e-06	0.000428629	0.943465	0.970348	2.86089e-05	0.00149992
CLMP	0.639659	0.748027	0.491452	0.847667	4.20389e-08	3.4285e-06	0.0294774	0.158458
IGFBP6	0.64247	0.749123	9.49499e-05	0.00278773	0.000442736	0.00596273	0.272864	0.584766
FGF23	0.648401	0.754241	0.00045518	0.00883726	0.54501	0.748432	0.76271	0.913262
IGFBP4	0.649518	0.754345	0.287367	0.685849	8.4696e-07	4.60495e-05	0.128094	0.383759
CPM	0.662552	0.765994	0.120022	0.430787	0.000841033	0.00883358	0.119094	0.371979
CRISP2	0.680061	0.779945	6.13217e-07	5.62626e-05	0.606078	0.786064	0.17412	0.450222
PLA2G7	0.685198	0.783388	0.000281615	0.00646403	3.15382e-06	0.000121837	0.124817	0.377798
SPON2	0.690948	0.788121	0.148248	0.482506	0.000148389	0.00262452	0.32116	0.637111
RELT	0.697343	0.7912	5.67491e-05	0.00193739	0.00166526	0.01438	0.166458	0.443484
LRRC25	0.700729	0.792504	0.324386	0.710745	0.000470234	0.00621894	0.769776	0.915776
LILRB5	0.743797	0.824693	0.538187	0.873099	0.000247258	0.00390296	0.00228617	0.0316613
NPDC1	0.750545	0.83092	0.242481	0.630117	0.000399941	0.0056812	0.0676518	0.27209
AGER	0.753625	0.832552	0.00331114	0.038886	0.761732	0.878053	5.34566e-05	0.00217984
MME	0.769061	0.844001	3.57889e-05	0.00145939	0.585625	0.776968	6.41753e-06	0.000471046
MEP1B	0.776623	0.850173	0.878565	0.985177	0.000293149	0.00439125	0.00118116	0.0192965
CD99L2	0.798805	0.8667	0.793281	0.978113	0.000482214	0.00632045	0.503756	0.774345
COMP	0.812696	0.874698	0.485054	0.847667	3.48278e-05	0.000866563	0.842278	0.947973
GH2	0.81273	0.874698	0.000457515	0.00883726	0.0303419	0.114799	0.165398	0.443484
NECTIN2	0.812629	0.874698	0.10193	0.393174	0.000208694	0.00344228	0.383666	0.69446
TNFRSF12A	0.851872	0.900323	0.0477828	0.24867	1.42741e-06	6.98482e-05	0.684703	0.877855
GHRL	0.858195	0.905051	0.0874453	0.361802	0.00085412	0.00883358	0.659148	0.8655
MMP7	0.867792	0.911163	0.267595	0.661329	1.86092e-05	0.000496697	0.215579	0.507326
CSTB	0.891667	0.926424	0.826445	0.981192	6.26223e-05	0.00139287	0.0742548	0.285826
DEFB4A_DEFB4B	0.890086	0.926424	0.000268726	0.00646403	0.517665	0.732112	0.456672	0.745453
KLK1	0.893331	0.926463	0.242684	0.630117	0.633	0.800957	0.000262109	0.00699593
PIK3IP1	0.900396	0.932145	0.539426	0.873099	3.41922e-06	0.000128703	0.605547	0.84021
VTCN1	0.900375	0.932145	2.30556e-08	3.07688e-06	0.0157944	0.0746653	0.0403082	0.195288
CCL27	0.926269	0.951548	0.011566	0.0964712	0.0627553	0.193947	7.15143e-05	0.00262458
WFDC12	0.929676	0.951718	0.0046817	0.0494442	9.59882e-05	0.00193028	0.753097	0.911415
ITGA5	0.944243	0.961268	0.526845	0.86909	0.000585019	0.00698217	0.566096	0.821482
NBL1	0.946181	0.962558	0.672022	0.943143	0.000921308	0.00932745	0.0614789	0.257689
MLN	0.947902	0.962989	0.605333	0.916113	1.15417e-05	0.000345217	0.166117	0.443484
CCL18	0.953951	0.966773	0.00132672	0.0209219	1.1341e-09	1.28066e-07	0.000465422	0.0112006
KLK4	0.953784	0.966773	1.34317e-06	9.85884e-05	0.119537	0.29592	0.0273386	0.149194
DPT	0.960801	0.970538	0.112801	0.413058	4.9223e-05	0.00112905	0.0139307	0.0994149
RTN4R	0.969662	0.976982	0.894415	0.985177	6.50772e-05	0.0014049	0.0663995	0.270762
FLT3LG	0.980487	0.985185	0.980928	0.994365	0.000292623	0.00439125	0.494328	0.767048
FABP4	0.997803	0.997803	0.0174308	0.136837	1.62947e-09	1.70861e-07	3.26252e-10	1.19735e-07
