# Supplementary material for: Next generation plasma proteome profiling of COVID-19 patients with mild to moderate symptoms
Source: eBioMedicine. 2021 Nov 27;74:103723. doi: 10.1016/j.ebiom.2021.103723 (PMC8626206; doi:10.1016/j.ebiom.2021.103723)
Supplement: Supplementary file 8 [file mmc8.xlsx]

## Sheet: Sheet1
Table S6. Comparison of the differentially expressed proteins in mild-to-moderate and severe COVID-19 patients
*severe patients: requiring hospitalization and oxygen supplementation, placed on mechanical ventilation or death
Protein	Mild-to-moderate (Current study)			Severe (Filbin et al.)			Severe (Patel et al.)
	NPX difference	P-value	adjust P-value	NPX difference	P-value	adjust P-value	Reported
SCARB2	1.08	1.04e-24	1.52e-21	0.0068	0.965	0.985	Yes
SIGLEC1	1.3539	1.92e-23	1.41e-20	0.7444	1.49e-14	3.44e-13	Yes
CTSO	1.1365	8.63e-22	4.22e-19	0.6385	4.84e-10	5.32e-09
CXCL10	2.7166	8.49e-21	3.11e-18	2.4158	4.68e-38	3.34e-35	Yes
GRN	1.1192	1.3e-20	3.81e-18	0.6818	2.63e-18	1.07e-16
LAG3	1.0753	3.4e-20	8.31e-18	0.8189	1.41e-14	3.31e-13	Yes
CCL8	2.0853	1.43e-19	3e-17	1.3997	2.52e-25	2.77e-23
IFNL1	1.954	5.47e-19	1e-16	1.9387	1.47e-33	2.99e-31
LAMP3	1.4284	2.05e-18	3.35e-16	1.0596	2.92e-18	1.16e-16	Yes
CSF1	0.9953	2.9e-17	4.26e-15	0.439	6.43e-08	4.66e-07	Yes
TCN2	0.9908	4.04e-17	5.39e-15	0.9321	8.92e-36	2.55e-33
CLEC6A	1.2428	9.41e-16	1.15e-13	0.3587	2.53e-05	0.000101	Yes
ANGPTL1	0.9944	4.18e-15	4.23e-13	0.6626	1.83e-14	4.16e-13	Yes
LGALS9	0.8757	4.32e-15	4.23e-13	0.9304	3.5e-21	2.08e-19
CD300E	1.0252	7.06e-15	6.18e-13	0.4089	0.00279	0.00724
TNFSF10	0.7102	7.16e-15	6.18e-13	0.276	0.00277	0.0072
IL15	0.8546	9.88e-15	8.06e-13	0.4183	1.98e-06	1.02e-05
CD14	1.3405	4.31e-14	3.01e-12	0.6916	1.62e-11	2.36e-10
EBI3_IL27	0.6121	2.53e-13	1.69e-11	0.0682	0.506	0.625
CX3CL1	0.8717	4.69e-13	2.99e-11	0.0432	0.679	0.768	Yes
LGMN	0.8259	9.32e-13	5.7e-11	0.7745	1.52e-21	9.88e-20
CLEC4C	0.8914	1.21e-12	7.13e-11	-0.0489	0.607	0.712	Yes
CRLF1	0.7375	1.86e-12	1.01e-10	-0.0037	0.959	0.981
TINAGL1	0.6963	1.62e-12	9.13e-11	0.665	7.38e-18	2.85e-16
PTX3	0.7984	2.29e-12	1.2e-10	0.6331	1.24e-06	6.78e-06	Yes
C1QA	0.5466	2.78e-12	1.41e-10	0.8247	7.06e-23	4.81e-21
LILRA5	0.625	4.68e-12	2.29e-10	0.2519	0.000733	0.00211
IL18BP	0.7345	7.32e-12	3.47e-10	-0.009	0.916	0.952
TNF	0.6071	1.14e-15	1.28e-13	0.1342	0.0313	0.0609	Yes
HMOX1	1.0859	2.22e-11	9.88e-10	0.517	6.37e-05	0.000236
IL18R1	0.5697	2.92e-11	1.26e-09	0.6878	6.9e-15	1.76e-13	Yes
ENTPD6	0.4513	6.04e-11	2.54e-09	0.2296	1.76e-06	9.27e-06
VWA1	0.6167	7.61e-11	3.1e-09	0.7572	8.51e-11	1.09e-09
ESM1	0.7331	8.06e-11	3.2e-09	0.232	0.043	0.0812
DLL1	0.6545	8.75e-11	3.38e-09	-0.0939	0.279	0.394
TNFSF13B	0.7201	9.68e-11	3.64e-09	0.2425	0.0154	0.0328
FOLR2	0.667	1.13e-10	4.16e-09	0.7362	8.45e-18	3.18e-16
GAS6	0.5754	1.62e-10	5.79e-09	0.1042	0.118	0.197
LILRB4	0.7121	2.76e-10	9.64e-09	0.355	0.000997	0.00279	Yes
SEMA3F	0.6478	2.97e-10	1.02e-08	-0.03	0.684	0.773
SIGLEC5	1.5019	3.8e-10	1.27e-08	0.5434	0.00111	0.00306
TNFSF13	0.567	5.75e-10	1.84e-08	0.1011	0.22	0.327
ENTPD5	0.4219	7.38e-10	2.23e-08	0.6872	9.02e-20	4.3e-18
SMOC1	0.4786	7.43e-10	2.23e-08	0.1389	0.211	0.317
TPP1	0.775	7.15e-10	2.23e-08	0.9692	1.99e-23	1.67e-21
BST2	0.8245	8.43e-10	2.48e-08	1.6722	4.19e-21	2.4e-19
FST	0.7012	1.21e-09	3.47e-08	-0.0412	0.656	0.75
VCAM1	0.5517	1.27e-09	3.57e-08	0.0684	0.4	0.526
VSIG4	0.7136	1.46e-09	4.05e-08	0.1065	0.511	0.63
LIFR	0.5071	2.17e-09	5.7e-08	0.2045	0.00867	0.0197	Yes
CD74	0.5751	1.99e-09	5.42e-08	0.0274	0.817	0.88
AGRN	0.7901	2.14e-09	5.7e-08	0.0832	0.503	0.624
CASC4	0.5162	2.5e-09	6.32e-08	1.0659	6.8e-35	1.62e-32
PGF	0.4477	2.52e-09	6.32e-08	-0.2605	0.0176	0.0369	Yes
CSF3	0.7715	2.54e-09	6.32e-08	-0.1593	0.219	0.326
TNFRSF11B	0.5835	3.04e-09	7.32e-08	-0.2166	0.0218	0.0446
LBP	0.7525	2.78e-09	6.8e-08	0.7533	1.33e-12	2.41e-11
STC2	0.6007	4.83e-09	1.14e-07	-0.1686	0.0543	0.0993
GALNT3	0.7245	6.48e-09	1.51e-07	0.0527	0.491	0.615	Yes
ADM	0.4217	8.09e-09	1.86e-07	-0.5502	0.000264	0.000838
CD97	0.6226	1.09e-08	2.39e-07	0.133	0.0857	0.148
SLITRK2	0.6745	1.06e-08	2.36e-07	0.0384	0.605	0.71
ST6GAL1	0.5359	1.24e-08	2.62e-07	0.6425	3.57e-14	7.84e-13
IL12RB1	0.5078	1.27e-08	2.62e-07	0.1307	0.0458	0.0854
CD4	0.4113	1.24e-08	2.62e-07	-0.0716	0.277	0.394	Yes
TNFRSF10C	-0.7939	1.27e-08	2.62e-07	-0.7952	1.97e-18	8.28e-17
PILRA	0.6996	1.46e-08	2.98e-07	-0.1341	0.26	0.373
ADGRE2	0.525	1.6e-08	3.23e-07	0.1164	0.146	0.235
SIRPB1	0.8707	1.74e-08	3.45e-07	-0.1157	0.299	0.416
IL6	1.0427	4.19e-10	1.37e-08	0.617	0.00751	0.0173	Yes
HLA-E	0.516	2.12e-08	4.09e-07	0.0817	0.234	0.344
IFNG	1.4869	2.66e-08	4.95e-07	2.1156	1.3e-14	3.15e-13
ASGR1	0.3816	2.61e-08	4.95e-07	-0.0075	0.947	0.972
MATN3	0.6634	2.66e-08	4.95e-07	0.5898	6.96e-07	4.05e-06	Yes
DKK3	0.6321	3.54e-08	6.5e-07	0.1687	0.0766	0.134
NADK	0.7616	4.69e-08	8.51e-07	2.0533	1.39e-36	6.64e-34
CCL2	0.6862	4.83e-08	8.62e-07	0.3875	0.00106	0.00295
CCL24	-1.0153	5.03e-08	8.79e-07	-1.4103	2.97e-15	8.16e-14
STC1	0.6551	5.66e-08	9.77e-07	0.2665	0.0682	0.121	Yes
CXCL11	1.3247	6.58e-08	1.11e-06	1.5361	6.27e-25	6.4e-23	Yes
PLA2G2A	1.4179	6.3e-08	1.08e-06	1.0953	1.63e-07	1.08e-06
NELL1	0.6048	8.8e-08	1.43e-06	0.6654	3.62e-11	4.88e-10
RRM2	0.759	8.36e-08	1.39e-06	1.3339	1.47e-20	7.5e-19
ST3GAL1	0.5353	8.77e-08	1.43e-06	0.5349	1.57e-11	2.31e-10
COL4A1	0.6037	1.3e-07	2.09e-06	-0.4324	9.07e-07	5.11e-06
SPOCK1	0.3823	1.41e-07	2.25e-06	0.05	0.4	0.526	Yes
CCL19	0.8538	1.66e-07	2.61e-06	-0.0285	0.844	0.901	Yes
SLAMF7	0.8023	1.99e-07	3.11e-06	0.5431	4.55e-09	3.97e-08	Yes
CXCL16	0.4225	3.81e-07	5.86e-06	-0.2082	0.00582	0.014
DCN	0.2807	3.84e-07	5.86e-06	-0.0822	0.449	0.578	Yes
HSPB6	0.436	4.72e-07	7.15e-06	-0.6811	0.000159	0.000526
TNFRSF6B	0.5754	6.33e-07	9.49e-06	-0.1534	0.299	0.416
HSD11B1	0.5463	8.27e-07	1.22e-05	0.2265	0.00525	0.0128	Yes
CLEC10A	0.488	8.28e-07	1.22e-05	-0.4436	4.19e-08	3.12e-07	Yes
C4BPB	0.6401	1.16e-06	1.65e-05	1.7521	5.27e-39	7.52e-36
CRIM1	0.3915	1.08e-06	1.58e-05	0.1754	0.0282	0.0557
CD48	0.4941	1.13e-06	1.62e-05	0.4511	6.29e-10	6.66e-09
PTS	0.6213	1.38e-06	1.94e-05	0.8494	1.75e-07	1.15e-06
CD79B	0.4537	1.39e-06	1.94e-05	-0.1632	0.224	0.332
CXCL9	0.678	1.58e-06	2.19e-05	-0.1333	0.38	0.504	Yes
TACSTD2	0.4059	1.71e-06	2.32e-05	0.0113	0.915	0.952
TNFRSF1B	0.4955	1.74e-06	2.35e-05	-0.1042	0.352	0.477
IL1RL1	0.7813	1.67e-06	2.29e-05	-0.1473	0.331	0.453
PLA2G15	0.4763	1.85e-06	2.45e-05	0.2351	2.13e-05	8.64e-05
ADA2	0.5085	1.97e-06	2.59e-05	-0.0412	0.623	0.725
OSMR	0.3169	1.85e-06	2.45e-05	-0.0923	0.00699	0.0163
CES1	0.918	2.03e-06	2.63e-05	0.6468	7.42e-05	0.000269
GPR37	0.5647	2.21e-06	2.83e-05	0.0548	0.758	0.835
ITGA11	0.4723	2.2e-06	2.83e-05	-0.5379	2.58e-10	2.94e-09	Yes
IL33	0.4415	2.89e-06	3.63e-05	-0.0724	0.161	0.254
SCG3	0.5168	2.89e-06	3.63e-05	0.1035	0.196	0.3
CTSZ	0.4044	2.93e-06	3.64e-05	0.0449	0.484	0.61
GCNT1	0.4615	3.31e-06	4.08e-05	-0.1734	0.0152	0.0326
B4GALT1	0.3827	3.93e-06	4.81e-05	0.266	0.00509	0.0125
SEMA4C	0.2871	4.14e-06	4.98e-05	0.1976	0.00211	0.0056
CLEC4G	0.5071	3.97e-06	4.81e-05	0.3959	6.3e-06	2.9e-05	Yes
CTSS	0.3664	4.65e-06	5.55e-05	0.0088	0.891	0.938	Yes
PILRB	0.6415	5.46e-06	6.46e-05	-0.2049	0.0983	0.166
IL34	0.4004	5.52e-06	6.48e-05	NA	NA	NA
LTA	0.4906	5.78e-06	6.68e-05	-0.0395	0.573	0.683
CKAP4	0.3654	5.72e-06	6.67e-05	0.3449	0.00313	0.00806	Yes
OMD	0.4606	6.62e-06	7.56e-05	0.0035	0.973	0.986
PLA2G10	0.5852	6.64e-06	7.56e-05	0.0306	0.78	0.851
CRH	1.0484	7.98e-06	9.01e-05	0.53	0.000229	0.000736
ERBB3	0.3676	8.65e-06	9.69e-05	0.3718	6.12e-12	9.72e-11
IL1RN	0.983	1.02e-05	0.000113	0.672	6.89e-05	0.000254
FURIN	0.4204	1.09e-05	0.00012	0.758	3.34e-20	1.65e-18
LTBP2	0.4212	1.26e-05	0.000138	-0.0396	0.765	0.841
IFNLR1	0.3944	1.36e-05	0.000148	0.3413	1.1e-06	6.1e-06	Yes
IFNGR2	0.6832	1.42e-05	0.000153	0.439	1.47e-07	9.85e-07
CD8A	0.6326	1.66e-05	0.000178	-0.0563	0.6	0.707	Yes
MB	0.5834	1.83e-05	0.000195	-0.1339	0.532	0.648
CES2	0.4111	1.88e-05	0.000199	-0.1991	0.027	0.054
OSCAR	0.3934	2.19e-05	0.00023	-0.0393	0.634	0.734
CD300C	0.4391	2.72e-05	0.000279	0.051	0.619	0.722
KYNU	0.4613	2.6e-05	0.000271	0.586	4.12e-06	1.97e-05	Yes
CREG1	0.4797	2.66e-05	0.000275	0.4573	1.04e-09	1.05e-08
IL13RA1	0.3147	2.94e-05	0.000295	0.1442	0.00487	0.012
INHBC	0.4405	2.78e-05	0.000283	0.4288	1.89e-07	1.23e-06
MATN2	0.3429	3.07e-05	0.000302	-0.3043	0.000364	0.00112
CST3	0.3376	2.93e-05	0.000295	-0.3558	0.00623	0.0148
C2	0.3074	2.95e-05	0.000295	0.4306	2.35e-09	2.17e-08
SPP1	0.4693	2.99e-05	0.000296	0.1106	0.418	0.544
CCL25	0.4497	3.37e-05	0.00033	-0.1939	0.135	0.219	Yes
GDF15	0.4734	3.61e-05	0.000351	-0.2268	0.18	0.278
CXCL17	0.5051	4.29e-05	0.000415	-0.1673	0.126	0.207
IL4R	0.351	4.32e-05	0.000415	-0.0106	0.933	0.964
IGFBP7	0.444	4.72e-05	0.00045	-0.4024	5.62e-06	2.62e-05
GGH	0.3706	4.75e-05	0.00045	0.5371	2.21e-10	2.62e-09
TIMP1	0.3467	5.18e-05	0.000487	-0.0977	0.304	0.422
CCL7	0.624	6.77e-05	0.000629	2.1283	9.73e-28	1.26e-25
EFNA1	0.3133	6.46e-05	0.000604	-0.4288	0.000756	0.00216
HNMT	0.4355	8.11e-05	0.000746	-0.1574	0.269	0.383	Yes
ANGPTL4	0.4105	8.65e-05	0.000789	-0.4257	0.00202	0.00539
SULT2A1	0.4124	8.13e-05	0.000746	0.0194	0.882	0.93
ADGRG1	0.421	8.99e-05	0.000815	0.0059	0.97	0.986
RNASET2	0.382	9.3e-05	0.000837	0.079	0.242	0.353
PDGFC	0.2379	9.61e-05	0.00086	0.1375	0.000402	0.00122
SIGLEC6	0.3485	0.000115	0.00101283	0.1854	0.0519	0.0956
MUC13	0.4348	0.000111	0.000987	-0.2699	0.0329	0.0637
PTN	0.6242	0.000113	0.000999	-0.3611	0.00695	0.0162
IL15RA	0.3002	0.000131	0.00114115	-0.2625	2.48e-05	9.95e-05	Yes
CPE	0.3241	0.000134	0.00115511	-0.029	0.709	0.794
LTBR	0.3234	0.000125	0.00109431	-0.4023	0.000129	0.000438
CPVL	0.4061	0.000137	0.0011731	0.1715	0.0673	0.12
MERTK	0.3028	0.000147	0.00125493	0.4469	2.07e-07	1.32e-06	Yes
FLT1	0.2596	0.00017	0.00143263	0.0464	0.562	0.675
HS3ST3B1	0.3528	0.000171	0.00143263	0.2793	0.000129	0.000438
TFRC	0.3646	0.000161	0.00137035	0.0033	0.966	0.985
SEMA7A	0.3163	0.000176	0.00146719	0.1612	0.0276	0.0547
ANGPTL2	0.417	0.00018	0.00149523	0.405	2.47e-07	1.58e-06
SIGLEC7	0.3537	0.000188	0.00153919	-0.041	0.497	0.62
WIF1	0.3814	0.000198	0.00160795	0.0176	0.834	0.892
GZMB	0.8108	0.000188	0.00153919	1.2802	5.01e-23	3.59e-21
TFPI2	0.3916	0.0002	0.00161598	0.0335	0.802	0.868
NCAN	0.4808	0.000197	0.00160412	0.3744	1.85e-05	7.59e-05	Yes
CDCP1	0.4233	0.000206	0.00164851	0.0509	0.589	0.697	Yes
WNT9A	0.2148	0.000226	0.00180029	-0.2657	0.000749	0.00215
IL12A_IL12B	0.7297	0.000256	0.00201658	-0.0008	0.996	0.999
KRT19	0.4967	0.00026	0.00203796	1.1378	1.21e-07	8.19e-07	Yes
NOS1	0.388	0.000255	0.00201658	-0.1789	0.351	0.476
IL12B	0.5005	0.000279	0.00217964	0.0815	0.534	0.65	Yes
PCDH17	0.4523	0.000286	0.00222502	0.0169	0.81	0.874
NME3	0.2914	0.00032	0.00244421	-0.0855	0.0666	0.118
KLRD1	0.3848	0.000319	0.00244421	-0.1473	0.124	0.205	Yes
MILR1	0.3894	0.00032	0.00244421	-0.1956	0.0195	0.0406	Yes
VMO1	0.4478	0.000328	0.00249739	0.3342	0.00707	0.0164
SCGB3A2	0.5389	0.000335	0.00253765	-0.4785	0.00302	0.00783
FASLG	0.378	0.000342	0.00257686	-0.2456	0.00212	0.00562
FBP1	0.5221	0.000357	0.00267172	1.1258	5.62e-12	9.22e-11
ITIH3	0.3083	0.000362	0.00269491	0.1867	0.028	0.0555
PLAU	0.3049	0.000367	0.00270883	0.0987	0.129	0.211
NCF2	-0.6165	0.000367	0.00270883	-0.1524	0.192	0.294
CALCA	0.5463	0.000381	0.00279331	-0.3896	0.0897	0.153
AXL	0.2933	0.000421	0.00304778	-0.4384	5.29e-10	5.72e-09
RASSF2	-0.4463	0.0004	0.00292214	-0.2013	0.0366	0.0699
FCRL6	0.5839	0.00041	0.00298215	0.1734	0.0833	0.144	Yes
PLXNB2	0.3113	0.000456	0.0032646	0.2789	1.72e-05	7.13e-05
SLITRK6	0.2961	0.00046	0.00327914	-0.1395	0.04	0.0759
SEMA4D	0.2566	0.000467	0.00330935	0.2514	7.55e-07	4.33e-06
CA5A	0.7642	0.000447	0.00321929	0.1468	0.449	0.578	Yes
TNFRSF1A	0.3026	0.000484	0.00341897	-0.3779	0.00435	0.0108
LPO	0.4534	0.000504	0.00353893	0.3705	0.000966	0.00273
THBS2	0.3848	0.000562	0.00391152	-0.479	2.35e-05	9.48e-05	Yes
EFNA4	0.2739	0.000561	0.00391152	-0.4111	0.00132	0.00362	Yes
KRT18	0.6131	0.000629	0.00435691	0.9184	3.28e-07	2.04e-06
CTSD	0.4099	0.000642	0.00442753	0.0935	0.2	0.303
ICAM1	0.295	0.000682	0.00465436	-0.0871	0.181	0.279
FUT3_FUT5	0.3936	0.000658	0.00451422	0.1054	0.378	0.503
FCN2	0.424	0.000699	0.00475198	0.0519	0.574	0.683
FAP	0.3271	0.000716	0.0048436	-0.3308	7.35e-11	9.55e-10
GYS1	-0.7426	0.00075	0.00498118	-0.0577	0.64	0.739
SMPD1	0.4417	0.000735	0.00494853	0.6263	1.37e-14	3.27e-13	Yes
EPHA2	0.2522	0.000741	0.00496926	-0.4465	0.00019	0.00062
NOTCH1	0.2422	0.000747	0.00498118	0.0802	0.0506	0.0936
IL22RA1	0.2689	0.000821	0.0054313	0.0356	0.553	0.667
PADI4	-0.5659	0.000864	0.00568929	-0.1026	0.378	0.503
DNER	0.285	0.000881	0.00577259	-0.0983	0.0605	0.109	Yes
PRTN3	0.473	0.000913	0.00595482	0.4537	1.11e-05	4.76e-05
LIF	0.3475	0.00094	0.00610671	-0.1381	0.167	0.261	Yes
GALNT7	0.1688	0.000986	0.00637633	0.0938	0.156	0.249
GZMA	0.2791	0.00101738	0.0065219	0.3062	8.01e-05	0.000289	Yes
PRDX5	-0.2818	0.00101554	0.0065219	-0.1157	0.468	0.594	Yes
ACVRL1	0.2094	0.00102446	0.00653872	-0.6872	1.45e-07	9.78e-07
AGRP	0.316	0.00104886	0.0066655	-0.0534	0.644	0.741	Yes
FCRL5	-0.4922	0.00112644	0.0070667	0.0147	0.897	0.94
FRZB	0.1848	0.00110326	0.00697842	0.0594	0.535	0.65
CRACR2A	-0.5974	0.00110761	0.00697842	0.0139	0.91	0.948
PLIN1	0.3003	0.00118854	0.00742459	-0.0918	0.352	0.477
ICOSLG	0.1766	0.00125069	0.00777971	-0.3765	6.8e-09	5.65e-08
GALNT2	0.2268	0.00135314	0.00838144	0.3971	7.73e-08	5.55e-07
SKAP1	-0.5534	0.00141273	0.00867733	-0.0622	0.32	0.44
CLEC1A	0.271	0.00140176	0.00864614	-0.0986	0.231	0.341
NCR1	0.3071	0.00143627	0.00878517	-0.3341	0.000263	0.000835	Yes
CLC	-0.4376	0.00145655	0.00887228	-0.7236	1.84e-16	5.86e-15
INPPL1	-0.5671	0.00166817	0.00999541	0.0928	0.505	0.625
CTSL	0.2109	0.00166312	0.00999541	0.2268	0.0203	0.042
IL17C	0.5203	0.00164515	0.00997968	-0.3595	0.0282	0.0557	Yes
ADH4	0.5569	0.00166551	0.00999541	0.6286	0.000308	0.000964
