# Supplementary material for: Next generation plasma proteome profiling of COVID-19 patients with mild to moderate symptoms
Source: eBioMedicine. 2021 Nov 27;74:103723. doi: 10.1016/j.ebiom.2021.103723 (PMC8626206; doi:10.1016/j.ebiom.2021.103723)
Supplement: Supplementary file 9 [file mmc9.xlsx]

## Sheet: Sheet1
Table S7. Comparison between COVID-19 patients and healthy individuals
Protein	Mean expression (NPX)			ANOVA
	COVID-19 day0	COVID-19 day14	Wellness	p-value	adjust p-value
SCARB2	1.11621	0.0361957	0.431089	1.30709e-64	4.42941e-64
SIGLEC1	1.65512	0.301223	0.219838	1.82861e-87	7.8284e-87
CTSO	1.7328	0.5963	0.614884	3.02225e-68	1.05889e-67
CXCL10	3.42459	0.707993	0.268701	5.8916e-84	2.42882e-83
GRN	1.57911	0.459932	0.316299	2.74841e-80	1.08364e-79
LAG3	2.27871	1.20341	0.683876	1.78711e-101	8.9479e-101
CCL8	-0.27648	-2.36181	-2.88917	1.92849e-109	1.09863e-108
IFNL1	1.35196	-0.602076	0.213698	6.27188e-48	1.74192e-47
LAMP3	1.81078	0.382424	0.225938	5.78311e-58	1.80348e-57
CSF1	0.947093	-0.0482072	0.0332074	3.9877e-60	1.27659e-59
TCN2	1.78594	0.795181	0.447076	1.03644e-87	4.45021e-87
CLEC6A	0.950652	-0.292174	0.159122	7.81261e-28	1.69998e-27
TNF	1.27669	0.669605	0.617877	8.50073e-35	2.03315e-34
ANGPTL1	1.1461	0.151702	0.0997763	4.69588e-59	1.49012e-58
LGALS9	1.47026	0.594532	0.229784	1.86192e-79	7.28164e-79
TNFSF10	1.43617	0.725988	0.75016	2.97746e-60	9.55295e-60
CD300E	1.7749	0.749741	0.61046	1.43167e-46	3.89403e-46
IL15	1.2617	0.40711	0.653125	9.28153e-38	2.30763e-37
CD14	1.80617	0.465646	0.378565	1.03088e-44	2.75218e-44
EBI3_IL27	0.971232	0.35913	0.820631	4.49339e-26	9.56167e-26
CX3CL1	1.38073	0.509018	0.871805	9.10758e-30	2.02127e-29
LGMN	1.66423	0.838298	0.392103	6.79076e-75	2.57231e-74
CLEC4C	1.70645	0.815085	0.900362	9.35531e-29	2.05419e-28
TINAGL1	1.27253	0.576208	0.466917	2.64611e-43	7.01268e-43
CRLF1	0.485909	-0.251589	-0.100203	2.34633e-23	4.75509e-23
PTX3	1.91042	1.11207	1.21915	1.2258e-24	2.54846e-24
C1QA	0.665263	0.118632	0.495144	2.9959e-21	5.8503e-21
LILRA5	1.16135	0.536374	0.248079	5.40252e-47	1.48339e-46
IL18BP	1.09445	0.359942	0.246823	7.44303e-49	2.08318e-48
TNF	1.27669	0.669605	0.617877	8.50073e-35	2.03315e-34
HMOX1	0.563401	-0.522542	0.0879082	1.74795e-16	3.09581e-16
IL18R1	1.55442	0.984726	0.685945	8.85392e-45	2.36814e-44
ENTPD6	1.27018	0.818889	0.513011	1.27653e-47	3.53181e-47
VWA1	1.53223	0.915547	0.822869	3.98637e-26	8.50778e-26
ESM1	2.25312	1.51998	1.42047	1.53065e-30	3.46611e-30
DLL1	1.44942	0.794871	0.508573	1.48605e-58	4.69501e-58
TNFSF13B	1.30068	0.580592	0.324809	5.29862e-57	1.60736e-56
FOLR2	0.928883	0.261875	0.230662	2.70867e-28	5.9206e-28
GAS6	0.674087	0.0986949	0.286436	7.79605e-17	1.39615e-16
LILRB4	1.57235	0.860287	0.896186	4.7483e-18	8.74147e-18
SEMA3F	0.979644	0.331867	0.277603	4.06745e-40	1.0417e-39
SIGLEC5	2.93714	1.43527	0.557127	6.63555e-30	1.48173e-29
IL6	2.42034	1.37768	1.25247	1.0054e-19	1.91674e-19
TNFSF13	1.48709	0.920129	0.510208	2.57665e-64	8.71123e-64
ENTPD5	0.953671	0.531767	0.460699	4.04188e-35	9.73146e-35
TPP1	1.91246	1.13748	0.443188	1.9519e-81	7.84554e-81
SMOC1	0.205798	-0.272784	-0.269049	1.13027e-16	2.01169e-16
BST2	1.75594	0.931431	0.416456	2.01145e-54	5.86809e-54
FST	0.645176	-0.0559751	0.379438	2.82961e-10	4.26061e-10
VCAM1	0.96532	0.413644	0.252073	3.37787e-41	8.68166e-41
VSIG4	1.18788	0.47423	0.381697	5.41537e-30	1.21301e-29
CD74	1.5616	0.986539	0.811336	1.25303e-25	2.64691e-25
LIFR	0.918039	0.41092	0.63813	5.8516e-20	1.11705e-19
AGRN	1.44724	0.657129	0.33126	5.41721e-55	1.59323e-54
CSF3	1.84862	1.07716	1.18115	4.25344e-15	7.30097e-15
PGF	0.818306	0.370617	0.60047	8.79865e-17	1.57181e-16
LBP	2.18959	1.43711	0.721402	8.05467e-52	2.30338e-51
TNFRSF11B	0.287147	-0.296318	0.330249	1.83956e-19	3.49322e-19
STC2	0.567284	-0.0333989	-0.129833	7.15076e-24	1.4594e-23
GALNT3	1.28393	0.559417	0.382296	1.63968e-34	3.91522e-34
ADM	1.11759	0.695923	0.83066	2.14657e-12	3.38353e-12
SLITRK2	1.18678	0.512279	0.54347	6.16731e-26	1.3066e-25
TNFRSF10C	-0.366148	0.427751	0.207955	1.38124e-12	2.19392e-12
ST6GAL1	2.7695	2.23362	0.749538	5.46192e-143	5.37646e-142
IL12RB1	1.42239	0.914574	0.536078	4.16138e-38	1.03999e-37
CD4	1.37118	0.959881	-0.126684	4.12748e-164	6.2868e-163
PILRA	1.48532	0.785767	0.505309	3.9838e-30	8.95118e-30
ADGRE2	0.74227	0.217236	0.315479	9.10262e-16	1.58884e-15
SIRPB1	1.17699	0.306252	0.197805	4.21844e-26	8.9898e-26
HLA-E	2.01605	1.50004	0.521742	3.88213e-169	6.45683e-168
IFNG	3.0171	1.53024	0.820561	4.29545e-27	9.27689e-27
MATN3	1.2931	0.62972	0.691325	5.14151e-26	1.09248e-25
ASGR1	0.388169	0.00660256	0.439479	3.3802e-25	7.08863e-25
DKK3	0.801915	0.169831	0.33854	7.23664e-12	1.1296e-11
NADK	2.17772	1.41608	0.465956	3.52446e-90	1.56438e-89
CCL2	0.980091	0.293872	0.136695	1.58454e-35	3.84058e-35
IL6	2.42034	1.37768	1.25247	1.0054e-19	1.91674e-19
CCL24	-1.21789	-0.202617	-0.88882	7.94376e-09	1.15177e-08
STC1	0.841486	0.186411	0.114301	5.01776e-16	8.7902e-16
PLA2G2A	3.09285	1.67497	2.27989	1.9235e-16	3.40257e-16
CXCL11	4.81856	3.49386	1.42166	4.18749e-118	2.7668e-117
RRM2	1.46133	0.702301	0.0917708	8.52466e-80	3.34287e-79
ST3GAL1	0.25259	-0.282696	-0.612523	1.28961e-36	3.17357e-36
NELL1	0.26121	-0.343639	-0.370592	6.72572e-18	1.23191e-17
COL4A1	0.791344	0.187675	0.46774	2.58228e-09	3.80088e-09
SPOCK1	0.916064	0.533791	0.812282	1.95256e-13	3.20335e-13
CCL19	3.38192	2.52815	1.30279	9.40073e-37	2.31735e-36
SLAMF7	2.20719	1.4049	1.1175	6.08132e-38	1.51718e-37
DCN	0.142932	-0.137781	0.153201	1.38178e-09	2.04651e-09
CXCL16	0.637285	0.21481	0.214668	4.22759e-14	7.07204e-14
HSPB6	-0.0340848	-0.470087	-0.0209878	2.29961e-15	3.98507e-15
TNFRSF6B	2.13514	1.55972	1.05702	1.09171e-53	3.16575e-53
HSD11B1	1.31777	0.77151	0.688402	1.46897e-24	3.03656e-24
CLEC10A	0.234261	-0.253716	0.837241	2.04312e-61	6.65854e-61
CRIM1	0.666232	0.27469	0.343649	2.83233e-09	4.16079e-09
CD48	0.995241	0.501099	0.173054	6.29062e-49	1.76748e-48
C4BPB	1.54726	0.907196	0.303596	1.27946e-53	3.70276e-53
CD79B	1.47715	1.02346	0.914696	1.20062e-16	2.13427e-16
PTS	1.18964	0.568316	0.31354	2.2005e-25	4.62138e-25
CXCL9	0.901078	0.223079	0.515651	3.8162e-05	4.89977e-05
IL1RL1	0.321573	-0.459688	-0.284979	3.07168e-13	5.00531e-13
TACSTD2	0.758023	0.352109	0.647647	1.22872e-12	1.95594e-12
TNFRSF1B	1.04317	0.547706	0.21416	1.03904e-47	2.88025e-47
OSMR	0.644611	0.327689	0.278735	7.65486e-21	1.47491e-20
PLA2G15	1.26392	0.787657	0.352696	2.21564e-60	7.12452e-60
ADA2	0.68901	0.180472	0.0165467	1.34133e-24	2.78066e-24
CES1	1.23578	0.317783	0.314152	1.26013e-15	2.19423e-15
GPR37	2.71092	2.1462	0.710713	2.41579e-95	1.13128e-94
ITGA11	2.07204	1.59975	0.540406	9.12799e-130	7.21759e-129
IL33	0.95157	0.51006	0.113286	9.83717e-29	2.15673e-28
SCG3	0.762489	0.245719	0.160273	4.03899e-18	7.44512e-18
CTSZ	0.961577	0.557178	0.303177	6.16252e-32	1.42447e-31
GCNT1	1.93761	1.47607	0.692704	5.94056e-88	2.55833e-87
CLEC4G	1.401	0.893924	0.434406	1.28503e-63	4.28442e-63
B4GALT1	0.842358	0.459624	0.119703	5.20411e-34	1.23651e-33
SEMA4C	1.02157	0.734512	0.605703	5.27351e-26	1.11888e-25
CTSS	0.636276	0.269896	-0.0423716	3.45644e-52	9.96308e-52
PILRB	1.54419	0.902662	0.577323	1.01239e-22	2.01503e-22
IL34	0.629506	0.229102	0.444032	0.000117163	0.000147166
CKAP4	1.38702	1.02163	0.795053	2.78972e-42	7.33951e-42
LTA	1.06056	0.569908	0.569228	4.1794e-14	6.99952e-14
OMD	0.296961	-0.163651	-0.115351	0.000118696	0.000148962
PLA2G10	0.369997	-0.215225	0.498477	6.24411e-15	1.06799e-14
CRH	1.51449	0.466094	-0.0615056	7.37752e-31	1.6785e-30
ERBB3	0.576951	0.209345	0.232795	1.59425e-09	2.35636e-09
IL1RN	1.37797	0.394973	-0.50836	4.71145e-64	1.58178e-63
FURIN	1.22242	0.802044	0.265931	2.02508e-39	5.11393e-39
LTBP2	-0.089119	-0.510308	0.245682	2.90147e-36	7.09194e-36
IFNLR1	1.52869	1.13425	0.88256	1.7952e-18	3.33888e-18
IFNGR2	1.5259	0.842701	0.419894	6.96138e-37	1.71896e-36
CD8A	2.29641	1.66384	0.782559	8.80252e-57	2.65359e-56
MB	-1.20761	-1.79105	-1.04152	2.57546e-23	5.21216e-23
CES2	-0.124845	-0.535906	-0.331078	1.30198e-05	1.70186e-05
OSCAR	0.743273	0.349913	0.142828	2.91532e-21	5.70063e-21
KYNU	1.35516	0.893869	0.897719	1.10826e-11	1.72251e-11
CREG1	1.46613	0.986439	0.313734	1.40781e-67	4.88514e-67
CD300C	0.962556	0.523435	0.380091	1.30908e-18	2.44103e-18
INHBC	1.12167	0.681154	0.231035	6.03654e-33	1.41341e-32
CST3	1.04402	0.706383	0.522683	1.75237e-20	3.36743e-20
C2	0.789758	0.482369	0.30499	1.59953e-16	2.83642e-16
IL13RA1	0.462461	0.147782	0.259901	2.01208e-06	2.69831e-06
SPP1	0.583194	0.11393	0.0777738	1.40172e-06	1.88503e-06
MATN2	1.02846	0.685607	0.434457	2.19356e-21	4.30676e-21
CCL25	1.28728	0.837567	0.659214	1.23829e-18	2.31201e-18
GDF15	0.529705	0.0562907	0.224417	1.33416e-09	1.97801e-09
IL4R	-0.342141	-0.693138	0.843949	5.54853e-141	5.08147e-140
CXCL17	1.62491	1.11981	1.82249	3.39757e-23	6.85675e-23
IGFBP7	0.546291	0.102328	0.324238	1.24279e-08	1.78937e-08
GGH	0.83301	0.462384	0.212632	1.70342e-25	3.58783e-25
TIMP1	1.17098	0.824255	0.486814	2.56446e-45	6.88455e-45
EFNA1	0.594722	0.281462	0.139929	1.00907e-17	1.84359e-17
CCL7	1.63179	1.00781	0.152555	2.07979e-50	5.90089e-50
SULT2A1	0.790194	0.37781	0.385995	3.58909e-05	4.62047e-05
HNMT	0.764348	0.328888	0.54965	7.85586e-05	9.95397e-05
ANGPTL4	0.414721	0.00420505	0.240598	0.000291412	0.000360712
ADGRG1	0.635615	0.214651	-0.106858	4.78294e-24	9.78913e-24
RNASET2	1.1531	0.771051	0.331041	2.05951e-60	6.63721e-60
PDGFC	0.232724	-0.00521383	-0.0748148	3.34579e-10	5.02215e-10
MUC13	0.7552	0.32036	0.441956	0.00624739	0.00727856
PTN	2.7881	2.16386	1.40806	1.79956e-37	4.4665e-37
SIGLEC6	0.939547	0.591017	0.577912	3.93583e-07	5.38803e-07
LTBR	0.46081	0.137389	0.165427	6.94749e-08	9.79826e-08
IL15RA	0.801776	0.50161	0.371962	4.51162e-10	6.75809e-10
CPE	0.49689	0.172814	0.638463	4.21052e-15	7.23589e-15
CPVL	0.775532	0.3694	0.87257	8.80677e-14	1.45805e-13
MERTK	0.714493	0.411661	0.726478	3.12807e-10	4.70022e-10
TFRC	1.34658	0.981942	-0.103193	1.26939e-122	9.13837e-122
FLT1	0.907345	0.647718	0.542623	5.36046e-17	9.69574e-17
HS3ST3B1	1.35437	1.00155	0.497891	7.98145e-40	2.02973e-39
SEMA7A	0.893447	0.577177	0.405866	1.3802e-18	2.57033e-18
ANGPTL2	1.97756	1.56055	1.16423	4.61295e-30	1.03487e-29
SIGLEC7	0.704247	0.350562	0.241573	1.21986e-16	2.16581e-16
GZMB	2.31714	1.50636	0.306266	1.12998e-80	4.49199e-80
NCAN	0.747371	0.266581	0.131778	4.24321e-17	7.7038e-17
WIF1	1.33206	0.950671	0.830568	6.81373e-17	1.22326e-16
TFPI2	1.88645	1.49481	1.078	2.89421e-31	6.61599e-31
CDCP1	1.36884	0.945502	0.478616	2.75944e-50	7.81391e-50
WNT9A	-0.162759	-0.377578	0.325999	8.2549e-67	2.8508e-66
NOS1	-1.69841	-2.08637	-1.42418	4.56354e-16	8.00417e-16
IL12A_IL12B	2.33459	1.60485	0.67697	8.53826e-54	2.4809e-53
KRT19	0.25592	-0.240761	0.313184	2.11985e-07	2.94661e-07
IL12B	1.22361	0.723077	0.452417	9.06202e-18	1.65774e-17
PCDH17	1.13628	0.683943	0.260408	1.18076e-39	2.98699e-39
MILR1	0.80683	0.417457	0.417726	6.86736e-07	9.33058e-07
KLRD1	0.610675	0.225887	0.526121	0.000264127	0.000327499
NME3	0.382138	0.0907834	0.252677	4.63979e-05	5.95193e-05
VMO1	1.5583	1.11052	0.855104	1.4415e-10	2.18872e-10
SCGB3A2	1.41097	0.872052	0.404345	1.88624e-14	3.19227e-14
FASLG	0.867277	0.489238	0.192721	8.48385e-30	1.88573e-29
FBP1	3.26546	2.74335	0.0891906	6.9994e-180	1.44688e-178
ITIH3	0.622556	0.31422	0.198741	3.0247e-13	4.93989e-13
NCF2	0.434526	1.05104	-0.176672	8.78048e-52	2.50599e-51
PLAU	0.676024	0.371131	0.484938	8.64578e-05	0.000109261
CALCA	0.844354	0.298035	0.18822	9.80925e-11	1.49568e-10
RASSF2	1.3551	1.80145	0.422283	2.52856e-89	1.1121e-88
FCRL6	2.1088	1.52486	0.879306	6.70584e-32	1.54758e-31
AXL	0.392993	0.0996778	0.0739059	4.91471e-10	7.35428e-10
CA5A	0.728565	-0.0356382	-0.294667	3.98388e-14	6.68756e-14
PLXNB2	0.85191	0.54057	0.419512	1.14803e-14	1.95206e-14
SLITRK6	1.18632	0.890201	0.525832	9.53947e-33	2.22639e-32
SEMA4D	1.05233	0.795679	0.396056	2.88429e-58	9.0337e-58
TNFRSF1A	0.753547	0.45097	0.311609	8.55106e-17	1.52947e-16
LPO	1.94844	1.49502	0.930008	1.62055e-23	3.29345e-23
EFNA4	0.853941	0.58002	0.52535	2.84135e-13	4.64569e-13
THBS2	0.678673	0.293852	0.296894	2.13353e-08	3.05061e-08
KRT18	0.930971	0.317853	0.211553	6.17472e-10	9.22066e-10
CTSD	1.47544	1.06549	0.429899	3.71935e-36	9.07571e-36
FUT3_FUT5	-0.381089	-0.774653	0.0413919	4.34044e-25	9.08916e-25
ICAM1	0.833445	0.538419	0.380698	5.72953e-17	1.03117e-16
FCN2	-0.119518	-0.543486	0.0544021	7.47036e-11	1.14387e-10
FAP	-0.16915	-0.496269	0.0330048	2.20853e-22	4.37773e-22
SMPD1	1.13634	0.694659	0.537304	1.17688e-12	1.87549e-12
EPHA2	1.36857	1.11634	0.782835	1.80863e-36	4.42822e-36
GYS1	8.9741	9.71669	6.20788	1.38977e-117	9.05853e-117
NOTCH1	0.599641	0.357413	0.283011	5.80855e-13	9.35965e-13
IL22RA1	0.903888	0.635033	0.313873	2.15924e-26	4.63564e-26
PADI4	0.0139755	0.579832	0.0185976	1.10673e-12	1.7676e-12
DNER	0.274031	-0.0110161	0.0289391	0.000156643	0.000195905
PRTN3	1.61526	1.14227	0.366997	2.01029e-58	6.33746e-58
LIF	-0.395536	-0.743071	-0.521006	0.000714513	0.000868094
GALNT7	0.762614	0.593792	0.414485	1.71679e-13	2.82295e-13
PRDX5	6.23592	6.51771	4.74511	6.56272e-90	2.90405e-89
GZMA	0.948878	0.669765	0.59895	9.31061e-10	1.38321e-09
ACVRL1	1.17768	0.968251	0.756034	3.24762e-28	7.08795e-28
AGRP	2.82314	2.50719	0.411067	9.61666e-176	1.85537e-174
FRZB	0.703534	0.518741	0.506338	5.19929e-07	7.09752e-07
CRACR2A	5.71874	6.31616	3.42219	1.57449e-120	1.07975e-119
FCRL5	0.418749	0.910913	0.455298	1.22618e-06	1.65203e-06
PLIN1	0.507637	0.207348	0.0949866	1.60078e-14	2.71551e-14
ICOSLG	0.875953	0.699334	0.409697	2.17517e-38	5.45489e-38
GALNT2	0.682331	0.455513	0.375614	9.54066e-13	1.52883e-12
CLEC1A	1.70362	1.43259	0.894287	4.25071e-52	1.22282e-51
SKAP1	2.55421	3.10764	0.684134	1.79817e-163	2.68242e-162
NCR1	0.960174	0.653109	0.389471	7.55386e-23	1.50973e-22
CLC	-0.503188	-0.0655909	-0.556289	3.91332e-13	6.3553e-13
IL17C	0.29913	-0.221208	0.283911	0.00785563	0.00907915
ADH4	0.892478	0.33557	0.00267739	7.28148e-15	1.24395e-14
CTSL	0.0299323	-0.181016	-0.071914	0.00789758	0.00912035
INPPL1	6.59176	7.15884	4.16213	5.54039e-143	5.41686e-142
