# Supplementary material for: Next generation plasma proteome profiling of COVID-19 patients with mild to moderate symptoms
Source: eBioMedicine. 2021 Nov 27;74:103723. doi: 10.1016/j.ebiom.2021.103723 (PMC8626206; doi:10.1016/j.ebiom.2021.103723)
Supplement: Supplementary file 10 [file mmc10.xlsx]

## Sheet: TableS8
Table S8. Differentially expressed proteins between the two groups
Protein	NPX difference (Day14-Day0)		NPX difference (Wellness/Day0)	ANOVA
	Group 1	Group 2		p-value	adjust p-value
EDA2R	0.0356035	-0.257155	0.745225	5.53e-14	8e-11
WNT9A	-0.0251474	-0.281459	0.488758	2.63e-13	1.9e-10
CDCP1	0.124986	-0.615996	-0.890227	4.84e-13	2.34e-10
VSIG4	-0.465486	-0.800842	-0.806182	8.02e-11	2.62e-08
GDF15	-0.200597	-0.569269	-0.305287	9.05e-11	2.62e-08
HSPB6	-0.468119	-0.424718	0.013097	1.1e-09	2.66e-07
WFDC2	0.216893	-0.261166	-0.162362	2.13e-09	4.41e-07
CTSL	-0.0140534	-0.280128	-0.101846	2.72e-09	4.92e-07
LGALS9	-0.448618	-1.02579	-1.24047	4.5e-09	7.24e-07
PGF	-0.122927	-0.561795	-0.217836	5.61e-09	8.12e-07
IGFBPL1	0.380525	-0.0504378	-0.0503701	1.14e-08	1.5e-06
FSTL3	0.0387199	-0.355298	-0.164108	1.84e-08	2.22e-06
CST3	-0.108434	-0.418164	-0.521334	2.02e-08	2.25e-06
RELT	0.298996	-0.143891	-0.333436	2.79e-08	2.88e-06
TIMP1	-0.00589489	-0.466479	-0.684168	4.86e-08	4.69e-06
CHI3L1	0.59918	0.11353	-0.0493309	5.33e-08	4.82e-06
MERTK	-0.15358	-0.355272	0.011985	5.87e-08	5e-06
CDHR2	0.0154704	-0.11312	-0.350295	7.33e-08	5.89e-06
NT5E	-0.180587	-0.411244	-0.255869	8.76e-08	6.35e-06
LTBP2	-0.304676	-0.462126	0.334801	8.78e-08	6.35e-06
LILRB4	-0.307471	-0.854211	-0.676159	1.01e-07	6.98e-06
ADGRG1	-0.277675	-0.471309	-0.742473	1.13e-07	7.1e-06
HAVCR1	-0.188171	-0.303089	1.14133	1.12e-07	7.1e-06
CD163	0.263212	0.0026013	-0.0178434	1.54e-07	9.2e-06
NEFL	0.274452	-0.205056	0.567194	1.59e-07	9.2e-06
MARCO	0.100412	-0.146152	-0.27082	1.88e-07	1.02e-05
SCARF2	0.399413	-0.0431309	0.409837	1.91e-07	1.02e-05
SLAMF8	0.075001	-0.345334	0.140438	2.73e-07	1.41e-05
HAVCR2	0.0883525	-0.353625	-0.485269	3.18e-07	1.58e-05
DCTPP1	0.0707763	-0.352413	-0.476479	3.88e-07	1.87e-05
BST2	-0.736296	-0.855498	-1.33948	4.11e-07	1.92e-05
SOST	0.261889	-0.179896	-0.526811	4.75e-07	2.08e-05
IL4R	-0.119925	-0.432184	1.18609	4.67e-07	2.08e-05
NOS3	0.274502	0.0124504	-3.36666	4.91e-07	2.09e-05
CTSZ	-0.320499	-0.433878	-0.6584	5.35e-07	2.21e-05
PILRB	-0.357841	-0.741197	-0.966864	6.74e-07	2.64e-05
TNFRSF10B	0.47325	-0.0674644	-0.190275	6.65e-07	2.64e-05
CD300E	-0.878551	-1.07668	-1.16444	7.73e-07	2.87e-05
PILRA	-0.425774	-0.795751	-0.980015	7.54e-07	2.87e-05
TNFRSF1B	-0.160153	-0.613271	-0.829007	8.45e-07	3.06e-05
IL17D	0.0917744	-0.173746	0.298836	8.79e-07	3.1e-05
IL18R1	-0.354844	-0.645182	-0.868475	1.03e-06	3.54e-05
CD79B	-0.105014	-0.576196	-0.562449	1.18e-06	3.96e-05
CD27	0.173244	-0.309208	-0.480328	1.21e-06	3.96e-05
FURIN	-0.0759265	-0.541403	-0.956492	1.33e-06	4.24e-05
STC1	-0.658611	-0.653833	-0.727185	1.38e-06	4.24e-05
HMOX1	-0.746802	-1.2051	-0.475493	1.36e-06	4.24e-05
ACE2	0.0272093	-0.0877516	-0.0774505	1.55e-06	4.68e-05
CDH2	-0.110117	-0.439398	-0.556546	1.69e-06	4.98e-05
CCL18	0.302754	-0.115665	-0.264853	1.85e-06	5.26e-05
FABP4	0.446166	-0.156219	0.0233136	1.83e-06	5.26e-05
IL18BP	-0.476675	-0.825095	-0.847624	1.97e-06	5.27e-05
IGFBP4	0.433312	-0.0885392	-0.265306	1.9e-06	5.27e-05
COLEC12	0.257443	-0.236255	0.174104	1.96e-06	5.27e-05
TNC	-0.232441	-0.430397	-0.488367	2.01e-06	5.28e-05
CA9	-0.152668	-0.45753	-0.381249	2.13e-06	5.51e-05
ADA2	-0.208126	-0.614089	-0.672464	2.38e-06	6.05e-05
LGALS1	0.686976	-0.00820831	-0.720613	2.58e-06	6.44e-05
REG1A	0.110105	-0.336497	0.0635263	2.68e-06	6.51e-05
TREM2	0.523735	-0.280749	0.0939528	2.7e-06	6.51e-05
NECTIN2	0.500858	-0.203293	-0.807988	2.88e-06	6.83e-05
AGRN	-0.31163	-0.958225	-1.11598	3.23e-06	7.54e-05
SIGLEC1	-1.01247	-1.47385	-1.43528	3.51e-06	8.06e-05
PLAUR	0.053809	-0.321739	-0.540353	3.66e-06	8.09e-05
CXCL9	-0.156561	-0.861207	-0.385427	3.63e-06	8.09e-05
HSPG2	0.449787	0.0167964	0.356923	3.69e-06	8.09e-05
TNFRSF12A	0.287891	-0.124739	-0.606052	3.88e-06	8.25e-05
ASGR1	-0.178022	-0.453081	0.0513107	3.86e-06	8.25e-05
KYNU	0.00764635	-0.626051	-0.457441	4.01e-06	8.31e-05
MMP7	0.405326	-0.169714	3.18567	4.02e-06	8.31e-05
CA5A	-1.03235	-0.66999	-1.02323	4.45e-06	9.08e-05
CTSD	-0.168256	-0.494862	-1.04554	4.6e-06	9.24e-05
GFRA1	0.213749	-0.184319	-0.205603	4.86e-06	9.63e-05
TINAGL1	-0.582889	-0.736182	-0.805617	5.06e-06	9.9e-05
SMPD1	-0.371584	-0.466316	-0.599041	5.35e-06	0.0001
CD300C	-0.230548	-0.512403	-0.582465	5.33e-06	0.0001
IGFBP6	0.280172	-0.154074	-0.214928	5.29e-06	0.0001
EBI3_IL27	-0.453704	-0.667755	-0.1506	5.49e-06	0.000102
TNFRSF11A	0.339139	-0.392536	-0.364865	5.79e-06	0.000106
NPDC1	0.262216	-0.127431	-0.344724	6.25e-06	0.000113
ENPP7	-0.337995	-0.633837	-0.0628727	6.55e-06	0.000117
KRT18	-0.560935	-0.631452	-0.719418	6.92e-06	0.000121
ADM	-0.24273	-0.484537	-0.28693	6.85e-06	0.000121
C1QTNF1	0.42978	-0.556468	-0.288003	7.04e-06	0.000121
SIGLEC5	-1.24174	-1.59327	-2.38001	7.29e-06	0.000123
CD38	0.342157	-0.289795	-0.595235	7.27e-06	0.000123
VCAM1	-0.460964	-0.583548	-0.713247	7.4e-06	0.000123
CD74	-0.370714	-0.646865	-0.750268	7.84e-06	0.000129
CD55	0.462689	-0.178574	-0.287577	8.02e-06	0.00013
LY6D	0.327796	-0.324973	-0.0100806	8.55e-06	0.000137
TPP1	-0.381504	-0.913223	-1.46927	9.42e-06	0.000148
TNFRSF1A	-0.0664986	-0.385524	-0.441938	9.49e-06	0.000148
LTBR	0.0185816	-0.443584	-0.295382	9.47e-06	0.000148
ADGRE2	-0.359715	-0.58312	-0.426791	9.79e-06	0.000151
PLXNB2	-0.0339268	-0.408809	-0.432398	1.05e-05	0.000158
RSPO3	0.316567	-0.286172	-0.15021	1.04e-05	0.000158
DLL1	-0.325526	-0.77015	-0.940846	1.11e-05	0.000163
CD300LF	0.142933	-0.342904	-0.549653	1.11e-05	0.000163
LRP11	0.0604855	-0.21511	-0.339564	1.09e-05	0.000163
MDK	0.607574	-0.567247	-1.6223	1.13e-05	0.000164
CSF1	-0.706673	-1.09671	-0.913886	1.31e-05	0.000187
LAIR1	0.096582	-0.431046	-0.212339	1.34e-05	0.00019
CCL7	-0.460345	-0.681467	-1.47923	1.41e-05	0.000198
TFF2	0.368243	-0.30109	-0.33953	1.43e-05	0.000199
IGSF8	0.874845	-0.11719	-0.648014	1.46e-05	0.000201
TNFRSF19	0.39811	-0.212258	-0.135374	1.51e-05	0.000207
TNFRSF10A	0.226596	-0.46134	-0.565875	1.56e-05	0.000212
CHRDL1	0.279404	-0.380245	-0.464727	1.7e-05	0.000228
SIGLEC7	-0.089464	-0.446519	-0.462674	1.76e-05	0.000233
EPHA2	0.0685818	-0.364947	-0.585736	1.83e-05	0.000241
ICAM5	0.480912	-0.0634742	-0.245205	1.95e-05	0.000255
DCBLD2	0.590403	-0.0230581	0.0321984	1.99e-05	0.000257
PLA2G15	-0.0826255	-0.614571	-0.911227	2.06e-05	0.000264
SEMA3F	-0.517263	-0.693634	-0.702041	2.08e-05	0.000264
PRSS2	0.372005	-0.118823	0.315145	2.15e-05	0.000271
MMP3	0.278958	-0.191072	-0.611964	2.25e-05	0.00028
TIMP4	-0.103551	-0.154572	-0.237625	2.35e-05	0.000291
REG4	0.260786	-0.235111	-0.00522799	2.39e-05	0.000291
CXCL17	-0.0362085	-0.669849	0.197575	2.39e-05	0.000291
TXNDC15	0.0409223	-0.291109	-0.320325	2.45e-05	0.000296
THBD	0.329278	-0.177756	-0.462299	2.56e-05	0.000306
IL5RA	-0.200741	-0.292046	-0.370451	2.89e-05	0.000343
PHOSPHO1	0.117057	-0.193515	-0.442257	2.95e-05	0.000345
CANT1	0.120105	-0.331448	-0.365561	2.93e-05	0.000345
TGFBI	0.16159	-0.186648	-0.342076	3.06e-05	0.000355
JAM2	0.610229	-0.0859466	0.0722679	3.47e-05	0.000395
DPT	0.321543	-0.118768	0.327669	3.46e-05	0.000395
FAM3C	0.178413	-0.173697	-0.205126	3.53e-05	0.000399
BTN2A1	0.276237	-0.318039	-0.329162	3.62e-05	0.000406
CEACAM1	-0.00815808	-0.26589	-0.359676	3.67e-05	0.000409
SMOC1	-0.518293	-0.46463	-0.474847	3.72e-05	0.00041
DCXR	0.265794	-0.3316	-1.02514	3.8e-05	0.000415
PTH1R	0.217818	0.0240476	-0.231498	3.81e-05	0.000415
VCAN	-0.10204	-0.301989	-0.0152804	3.97e-05	0.000429
PTGDS	0.247417	-0.1083	-0.225777	4.09e-05	0.000438
LY9	0.0701067	-0.32668	-0.267217	4.22e-05	0.000449
SDC1	0.728671	0.0300354	-0.585184	4.32e-05	0.000457
CD99	0.342564	-0.19484	-0.209367	4.37e-05	0.000459
CRIM1	-0.122346	-0.486125	-0.322584	4.55e-05	0.000473
SPINK1	-0.0557523	-0.355919	-0.448866	4.63e-05	0.000478
LAMP3	-0.828703	-1.63904	-1.58484	4.82e-05	0.000495
RBP5	0.0928756	-0.277765	-0.995106	4.88e-05	0.000497
PTS	-0.633624	-0.616997	-0.876095	5.16e-05	0.000521
CD59	0.114647	-0.328283	-0.325428	5.18e-05	0.000521
GSTA1	-0.66906	-0.461206	-0.843237	5.3e-05	0.000529
NCAM1	-0.00825358	-0.247174	0.0346279	5.85e-05	0.000579
SFRP1	0.116565	-0.34432	-0.278953	5.93e-05	0.000584
CTSB	0.118905	-0.275516	0.077369	6.13e-05	0.0006
NCS1	0.405001	-0.0674083	0.127685	6.25e-05	0.000607
ACY1	-0.106436	-0.296725	-0.638841	6.91e-05	0.000666
MATN2	0.0195627	-0.470191	-0.594005	7.18e-05	0.000679
GUCA2A	0.107687	-0.207128	-0.0299252	7.12e-05	0.000679
PCOLCE	0.6959	0.166609	0.399203	7.14e-05	0.000679
GUSB	0.607603	-0.229106	-1.18028	7.54e-05	0.000709
SCARB2	-0.809447	-1.17508	-0.68512	7.84e-05	0.000732
MILR1	-0.074341	-0.50006	-0.389104	8.05e-05	0.000747
IFNGR1	0.364886	-0.223203	-0.195411	8.57e-05	0.00079
GPR37	-0.443541	-0.607298	-2.00021	8.7e-05	0.000797
IFNG	-1.19381	-1.58982	-2.19654	9.22e-05	0.000839
TNFRSF14	0.576427	-0.29391	-0.693787	9.28e-05	0.000839
MSR1	0.133486	-0.156649	-0.549396	9.48e-05	0.000842
LCN2	0.236504	-0.052527	-0.336169	9.47e-05	0.000842
FABP1	-0.283613	-0.576276	-0.280316	9.42e-05	0.000842
EFNA1	-0.130462	-0.377486	-0.454794	9.6e-05	0.000847
ANGPTL1	-1.14919	-0.940016	-1.04633	9.74e-05	0.000854
SPON1	0.436389	-0.0725071	-0.0573725	9.8e-05	0.000855
RNASET2	-0.0372544	-0.503191	-0.822057	9.89e-05	0.000857
DCN	-0.174876	-0.3179	0.0102691	9.99e-05	0.00086
SPON2	0.225388	-0.133028	-0.347949	0.000102	0.000869
ACP5	0.341348	-0.055188	0.0448196	0.000103	0.000881
ART3	0.522806	0.025403	-0.118898	0.000105	0.000886
CD70	-0.131025	-0.418194	-0.485751	0.000109	0.000908
CPA2	0.178219	0.103198	0.0590351	0.000108	0.000908
PIK3IP1	0.293367	-0.118369	0.277998	0.000109	0.00091
ADGRB3	0.239002	-0.246957	-0.0465038	0.000111	0.00092
IL1RL1	-0.791686	-0.777599	-0.606552	0.000114	0.000939
CREG1	-0.185315	-0.583126	-1.1524	0.000122	0.000988
ICAM3	0.0455727	-0.210183	-0.220339	0.000124	0.000988
F7	0.116841	-0.185031	-0.114779	0.000124	0.000988
CD28	0.453516	-0.0298852	0.00108837	0.000123	0.000988
FCN2	-0.102202	-0.537022	0.17392	0.000124	0.000988
CPA1	0.130851	-0.111677	0.274914	0.000123	0.000988
ENTPD6	-0.266235	-0.516313	-0.75717	0.000125	0.000991
ACVRL1	0.19173	-0.350374	-0.421644	0.000127	0.000996
FOLR2	-0.452456	-0.742391	-0.698221	0.000128	0.00100463
PDGFRA	-0.0704537	-0.195804	-0.479394	0.000129	0.00100624
SCLY	-0.0107319	-0.294802	-0.449599	0.000131	0.00101266
GFAP	0.237286	-0.265065	-0.0377829	0.000132	0.00101266
TNFRSF8	0.213755	-0.224931	-0.530543	0.000132	0.00101301
IL12B	-0.137099	-0.62823	-0.771196	0.000134	0.0010168
NAAA	0.330369	-0.305092	0.380703	0.000136	0.00102908
MCAM	0.0202918	-0.315461	0.329946	0.000141	0.00106204
PRSS8	0.709285	-0.0916649	-0.00683709	0.000142	0.00106769
TLR3	0.139262	-0.382015	-0.673603	0.000143	0.00106871
ANGPTL7	0.378743	-0.027767	0.422781	0.000145	0.00107461
ITIH3	-0.0824344	-0.387707	-0.423816	0.000146	0.00107608
PAEP	-0.0654912	-0.523556	-1.75002	0.000147	0.00107735
APOH	0.236819	0.160981	0.472893	0.000147	0.00107735
LILRA5	-0.514851	-0.663673	-0.913274	0.000149	0.00108702
RARRES2	0.199535	-0.30854	-1.51067	0.000156	0.00112823
GGT1	-0.0272134	-0.25991	-0.341216	0.000157	0.00112906
TNFSF13	-0.277534	-0.668646	-0.976877	0.000158	0.00113505
CD302	0.317744	-0.209931	-0.245151	0.000163	0.00115838
NBL1	0.393697	-0.130031	0.0410918	0.00017	0.00120248
WARS	0.185311	-0.494277	0.23586	0.000185	0.00130643
FAS	0.545824	-0.137473	-0.0781984	0.000189	0.00132817
HYAL1	0.313458	-0.100445	-0.00825807	0.000201	0.00140387
IGF2R	0.0848141	-0.184266	-0.24442	0.000213	0.00148358
B4GALT1	-0.139286	-0.46827	-0.722655	0.000214	0.00148506
DKK3	-0.440402	-0.699432	-0.463376	0.000216	0.00148573
SPINT2	0.757406	-0.27555	-0.858661	0.000243	0.00166706
AOC3	0.32323	-0.00894625	0.022953	0.000257	0.00175633
DDR1	0.129039	-0.159431	-0.140781	0.000266	0.00180671
LILRA2	0.161925	-0.221568	-0.395147	0.00027	0.00182592
KIR2DL3	0.160457	-0.252179	-0.282482	0.000273	0.00183971
FOLR1	0.739505	-0.113841	-0.358827	0.000277	0.00185379
PVR	-0.381259	-0.36744	-0.455449	0.000299	0.00199368
MICB_MICA	0.363844	-0.328081	-0.169002	0.0003	0.00199379
GZMA	0.0806147	-0.405504	-0.349928	0.000313	0.00206723
CCL27	0.468042	-0.148137	-1.90426	0.000318	0.0020837
LBP	-0.69694	-0.771996	-1.46819	0.000318	0.0020837
PTN	-0.424206	-0.694517	-1.38004	0.00032	0.00208533
CPB1	0.321691	-0.0488437	0.121875	0.000325	0.00210781
LGALS3	0.436408	-0.0528671	-0.114593	0.000327	0.00211152
NPY	0.456357	-0.0418535	-0.345351	0.000337	0.00216508
ESM1	-0.468381	-0.826167	-0.832649	0.000344	0.00219341
COL18A1	0.280195	-0.110026	-0.336036	0.000346	0.00219341
TGFBR2	0.288935	-0.222888	-0.229565	0.000343	0.00219341
IL12A_IL12B	-0.114228	-0.946	-1.65762	0.00035	0.00220885
ITGB1	0.736555	-0.123199	-0.639818	0.000352	0.00221253
HS6ST1	0.149856	-0.33597	-0.362629	0.000373	0.00233876
COL9A1	0.343108	-0.215993	-0.369465	0.000389	0.00242719
EFNA4	0.135848	-0.417894	-0.328591	0.000393	0.00243783
IL32	0.0768869	-0.321355	0.763589	0.000395	0.00244455
CD48	-0.254352	-0.578392	-0.822187	0.000398	0.00244876
IL1RN	-0.800376	-1.04716	-1.88633	0.000423	0.00258751
DKKL1	0.0319314	-0.212839	0.634903	0.000424	0.00258751
KLRB1	0.109493	-0.274025	-0.376031	0.000428	0.00259984
IL6ST	0.0103132	-0.126842	-0.187722	0.000449	0.00271734
TFPI	0.254934	-0.212266	-0.253916	0.000459	0.00276674
AXL	-0.0277343	-0.386627	-0.319087	0.000469	0.00281662
REG1B	0.0307386	-0.406917	-0.0158766	0.000495	0.00296083
CCL23	-0.126364	-0.414059	-1.59259	0.000543	0.00323133
LRRC25	0.471715	-0.214836	-0.983879	0.000547	0.00324173
SIRPB1	-0.456238	-1.01638	-0.979188	0.000566	0.00331428
SLITRK6	-0.028341	-0.390207	-0.660491	0.000564	0.00331428
PLIN1	-0.129875	-0.360165	-0.412651	0.000564	0.00331428
TIMP3	1.47661	-0.300736	-2.76314	0.000575	0.00335507
RRM2	-0.368584	-0.896212	-1.36956	0.000602	0.00349959
C2	-0.122848	-0.372228	-0.484768	0.000606	0.0035096
CKAP4	-0.0343808	-0.48169	-0.591967	0.000618	0.00352045
GP1BA	0.576536	-0.0776108	-0.509742	0.000618	0.00352045
TNFRSF13B	0.37962	-0.104531	-0.473179	0.000618	0.00352045
FLT1	0.0372642	-0.363941	-0.364722	0.000615	0.00352045
CLEC6A	-1.17349	-1.26719	-0.79153	0.000621	0.00352111
CTRB1	0.269868	-0.210331	-0.2171	0.000641	0.00362343
CLMP	0.252068	-0.0531578	0.390959	0.000653	0.00367444
GSTA3	-0.399982	-0.245162	-0.127648	0.000659	0.00369797
EZR	-0.0450823	-0.202151	-0.356093	0.000674	0.00376422
HLA-E	-0.172147	-0.636825	-1.49431	0.000677	0.00376601
CDNF	0.668268	-0.088721	-0.339248	0.000714	0.00394241
L1CAM	-0.0143677	-0.255959	0.0063803	0.000711	0.00394241
SORT1	0.820813	0.034964	-0.901039	0.000734	0.00404043
MFGE8	0.535559	0.0209128	-0.333165	0.000745	0.00408227
FGF21	0.473447	-0.536792	-1.33943	0.000763	0.00415276
TFF1	0.896182	-0.0219328	-0.734908	0.000764	0.00415276
ERBB4	0.098741	-0.277951	0.0361537	0.000766	0.00415276
TNFRSF11B	-0.274813	-0.69191	0.0431018	0.000774	0.00418044
PRCP	0.372065	-0.20277	-0.132978	0.000794	0.00427129
ENAH	0.669826	-0.135978	-0.724284	0.000822	0.00440783
LGALS4	0.19937	-0.209089	0.200195	0.000847	0.00452164
IL10	0.0402685	-0.287328	2.25833	0.000855	0.00454993
IGFBP3	-0.0718598	-0.289449	-0.457857	0.000863	0.00457251
CD14	-1.13319	-1.41337	-1.4276	0.00089	0.00469896
NOMO1	0.249128	-0.260466	-0.538754	0.000915	0.00481304
C4BPB	-0.363822	-0.737121	-1.24366	0.000919	0.00481562
CD99L2	0.375186	-0.159659	-0.18889	0.000925	0.00482998
ERBB2	0.138383	-0.257033	-0.303391	0.00095	0.00494248
VWA1	-0.466016	-0.669614	-0.709357	0.00100114	0.00513704
MUC13	-0.258348	-0.496851	-0.313244	0.000999	0.00513704
DDC	-0.118029	-0.278926	0.321113	0.000996	0.00513704
ROR1	0.532178	0.139974	0.359082	0.000997	0.00513704
IL10RA	-0.0620367	-0.0855915	-0.43179	0.00102426	0.00523713
GALNT10	0.328984	-0.311007	-0.441485	0.00103329	0.00524045
CDH1	0.195184	-0.253402	-0.158348	0.00103578	0.00524045
APOM	0.0417444	-0.165559	0.369559	0.00103015	0.00524045
AMBP	0.0539476	-0.126365	-0.0794206	0.00104266	0.00525692
NRP2	0.40547	-0.111417	-0.182057	0.00107388	0.00539548
SSC5D	-0.00840232	-0.127026	-0.273313	0.0010795	0.00540499
SPP1	-0.170427	-0.574261	-0.505421	0.00108366	0.0054071
SPINT1	0.257858	-0.22241	-0.372131	0.00111648	0.00555173
IFNL1	-2.12806	-1.89289	-1.13826	0.00115779	0.00573742
AGXT	-0.776017	-0.500701	-0.850366	0.00117182	0.00576605
RTN4R	0.235408	-0.0787104	-0.189716	0.00117552	0.00576605
CD276	-0.0134231	-0.265198	0.473888	0.00117098	0.00576605
TNF	-0.314007	-0.710059	-0.658814	0.00118659	0.00580068
BCAM	0.0666696	-0.19981	-0.171008	0.00123922	0.00603755
NECTIN4	0.451875	-0.233564	-0.357758	0.00124418	0.00604138
MSTN	0.481126	0.0360759	-0.579208	0.00125601	0.00607842
CXCL11	-0.889289	-1.47767	-3.3969	0.00130732	0.00626387
NOS1	-0.161733	-0.467443	0.274226	0.00130439	0.00626387
FUT3_FUT5	-0.433146	-0.379656	0.422481	0.0013062	0.00626387
KYAT1	0.838389	-0.043577	-1.74908	0.00133262	0.00636401
GDNF	-0.0488219	-0.312075	0.110492	0.00135472	0.00643034
CDH15	0.176732	0.0551266	0.807625	0.00135539	0.00643034
IL15	-0.65039	-0.926339	-0.608577	0.00140902	0.00664536
ANPEP	0.0648342	-0.141305	-0.232084	0.0014099	0.00664536
CD46	1.02395	-0.0845353	-0.920371	0.00144082	0.00676902
ICAM1	-0.0725555	-0.373191	-0.452746	0.00144954	0.00678796
ACTA2	0.0597549	-0.255899	-0.297442	0.00145932	0.00681171
ALDH1A1	-0.166198	-0.389004	-1.78112	0.00148471	0.00690797
NID1	0.0530602	-0.476946	-0.894798	0.00150297	0.00697051
CTSF	0.827683	0.0388647	-0.00499102	0.00151615	0.00700918
TNFRSF21	0.113889	-0.32609	-0.192005	0.00154451	0.00711755
ST6GAL1	-0.17571	-0.662429	-2.01996	0.00156176	0.00715382
TCN2	-0.831199	-1.04681	-1.33886	0.00156227	0.00715382
SMPDL3A	-0.354566	-0.468942	-0.239998	0.00164583	0.00751266
VASN	0.137357	-0.18181	-0.192837	0.00165565	0.00753372
IGSF3	-0.0550079	-0.340193	-0.464969	0.00166317	0.00754421
SEMA7A	-0.023267	-0.419216	-0.487581	0.00170951	0.00773017
KLRD1	0.0828313	-0.549087	-0.0845539	0.00171738	0.00774158
ARSA	0.666352	-0.224224	-1.43954	0.00172871	0.00774438
MANSC1	0.11366	-0.333275	-0.561899	0.00172639	0.00774438
CRIP2	0.0978794	-0.121776	-1.40112	0.00174796	0.00778244
ANXA10	0.205512	0.24715	-0.241629	0.0017469	0.00778244
PI3	0.441128	-0.188353	-0.46128	0.00175514	0.00779044
MCFD2	0.500048	-0.183732	-1.15437	0.00177046	0.00783443
ANGPTL4	-0.167133	-0.496028	-0.174122	0.00179174	0.00789834
F9	0.160552	-0.00591329	-0.135237	0.00179582	0.00789834
PAMR1	0.16199	-0.301273	-0.525553	0.00184081	0.00807166
CXCL10	-2.61523	-2.75221	-3.15589	0.00185844	0.00812435
ITGA5	0.364079	-0.120481	-0.562201	0.00192757	0.00840118
TYMP	0.561222	-0.157449	-2.89198	0.00195697	0.00842872
BLMH	0.591437	-0.140226	-0.937583	0.00195298	0.00842872
CSTB	0.390393	-0.116239	-0.551071	0.00194293	0.00842872
IL10RB	0.289349	-0.179776	-0.28414	0.00195719	0.00842872
SMOC2	0.375692	-0.2651	0.216975	0.00196924	0.00845546
NTRK3	-0.0853342	-0.28894	0.412604	0.00199063	0.00852202
IFNLR1	-0.0501904	-0.515384	-0.646128	0.00200515	0.00853583
SULT2A1	-0.474119	-0.390694	-0.404199	0.00200566	0.00853583
GALNT3	-0.351143	-0.855702	-0.901638	0.0020378	0.00864722
ADAM23	0.348577	-0.0711512	0.366221	0.00206413	0.00873331
QPCT	0.53835	0.0747623	-0.0454626	0.00208385	0.00879107
FLT3LG	0.548667	-0.189545	0.42173	0.00216637	0.00911262
GBP4	0.559101	-0.167155	-1.13556	0.00218699	0.00917267
CLEC7A	0.147606	-0.425963	-0.300767	0.00223321	0.00933945
NRP1	0.182197	-0.187607	0.249685	0.00226205	0.00943283
CES1	-0.962015	-0.902527	-0.921625	0.00230037	0.00953765
CCL2	-0.298335	-0.822503	-0.843396	0.00229948	0.00953765
TFF3	0.0108602	-0.163098	-0.315544	0.0023247	0.00961099
CCL14	0.572896	0.0489232	-0.256557	0.0023826	0.00980586
TSPAN1	-0.243369	-0.011947	0.102445	0.00238539	0.00980586
LAG3	-0.757831	-1.18684	-1.59484	0.00239626	0.00982264
